# Supplementary material for: Notch interaction with RUNX factors regulates initiation of the T-lineage program
Source: J Exp Med. 2025 Dec 4;223(2):e20250911. doi: 10.1084/jem.20250911 (PMC12677141; doi:10.1084/jem.20250911)
Supplement: Table S1 — shows the list of RUNX1-interacting molecules. [file jem_20250911_tables1.xlsx]

## Sheet: Sheet1
Table S1: List of RUNX1-interacting molecules in LP, phase1, and phase2
	Gene name	Mascot score in LP	Mascot score in Phase1	Mascot score in Phase2	Description	Mascot score in control
	Abce1	189	120	238	ATP-binding cassette sub-family E member 1
	Abcf2	450	220	194	ATP-binding cassette sub-family F member 2
	Abcf3	338	83	457	ATP-binding cassette sub-family F member 3
	Abhd15	118	83	89	Protein ABHD15
	Abhd18	162			Protein ABHD18
	Abi1	147		67	Abl interactor 1
	Ablim1			280	Actin-binding LIM protein 1
	Abr	175			Active breakpoint cluster region-related protein
	Acaca	454	49	557	Acetyl-CoA carboxylase 1
	Acad8	216	30	114	Isobutyryl-CoA dehydrogenase, mitochondrial
	Acad9	253	100	161	Complex I assembly factor ACAD9, mitochondrial
	Acads	301	139	136	Short-chain specific acyl-CoA dehydrogenase, mitochondrial
	Acap1	351	215	459	Arf-GAP with coiled-coil, ANK repeat and PH domain-containing protein 1
	Acd	326	169	158	Adrenocortical dysplasia protein
	Actn1			309	Alpha-actinin-1
	Adnp	2610	957	1152	Activity-dependent neuroprotector homeobox protein	25
	Adnp2	309	238	345	Activity-dependent neuroprotector homeobox protein 2
	Adrm1	131		47	Proteasomal ubiquitin receptor ADRM1
	Aff3	234			AF4/FMR2 family member 3
	Aftph	108	98		Aftiphilin
	Agfg2	93		150	Arf-GAP domain and FG repeat-containing protein 2
	Ago2	187	67	87	Protein argonaute-2
	Ahctf1	907	1029	545	Protein ELYS
	Ahdc1	684	63	172	AT-hook DNA-binding motif-containing protein 1
	Ahr		113	133	Aryl hydrocarbon receptor
	Aip	173	45	110	AH receptor-interacting protein
	Akap13	2051	1076	956	A-kinase anchor protein 13
	Akap2			298	A-kinase anchor protein 2
	Akap8	627	758	840	A-kinase anchor protein 8
	Akap8l	225	334	382	A-kinase anchor protein 8-like
	Akap9	957	224	596	A-kinase anchor protein 9
	Akna	352	20		Microtubule organization protein AKNA
	Akr1b1	256	159	84	Aldo-keto reductase family 1 member B1
	Aldh18a1	340	401	427	Delta-1-pyrroline-5-carboxylate synthase
	Aldh1b1	397	318	163	Aldehyde dehydrogenase X, mitochondrial
	Aldh2	169		44	Aldehyde dehydrogenase, mitochondrial
	Aldh3a2		207	65	Aldehyde dehydrogenase family 3 member A2
	Aldoa	260	67	401	Fructose-bisphosphate aldolase A
	Alg2	131			Alpha-1,3/1,6-mannosyltransferase ALG2
	Alms1	399			Alstrom syndrome protein 1 homolog
	Alyref	170			THO complex subunit 4
	Ambra1	1471	694	905	Activating molecule in BECN1-regulated autophagy protein 1
	Amot			160	Angiomotin
	Anapc1	52		124	Anaphase-promoting complex subunit 1
	Anapc5	278	100	493	Anaphase-promoting complex subunit 5
	Anapc7	108		143	Anaphase-promoting complex subunit 7
	Angel2	262	154	312	Protein angel homolog 2
	Angptl2	101	177	73	Angiopoietin-related protein 2
	Ankrd17	2462	207	336	Ankyrin repeat domain-containing protein 17	14
	Anpep			241	Aminopeptidase N
	Ap1m1	138		38	AP-1 complex subunit mu-1
	Ap2a1	221	153	663	AP-2 complex subunit alpha-1
	Ap2a2			435	AP-2 complex subunit alpha-2
	Ap2b1	342	104	329	AP-2 complex subunit beta
	Ap2m1	477	147	280	AP-2 complex subunit mu
	Ap3d1	100			AP-3 complex subunit delta-1
	Araf	282		99	Serine/threonine-protein kinase A-Raf
	Arfgap2	588	266	584	ADP-ribosylation factor GTPase-activating protein 2
	Arfgap3	434	333	684	ADP-ribosylation factor GTPase-activating protein 3
	Arfgef2	161	43		Brefeldin A-inhibited guanine nucleotide-exchange protein 2
	Arhgap17	107	66	101	Rho GTPase-activating protein 17
	Arhgap21	1005	37	148	Rho GTPase-activating protein 21
	Arhgap30	165	47	272	Rho GTPase-activating protein 30
	Arhgap45	43		111	Rho GTPase-activating protein 45
	Arhgef1	850	395	695	Rho guanine nucleotide exchange factor 1
	Arhgef18	664	340	418	Rho guanine nucleotide exchange factor 18
	Arhgef2	1664	163	277	Rho guanine nucleotide exchange factor 2
	Arhgef40	417	84	88	Rho guanine nucleotide exchange factor 40
	Arid1a	1357	1191	498	AT-rich interactive domain-containing protein 1A
	Arid1b	140			AT-rich interactive domain-containing protein 1B
	Arid2	208	108	72	AT-rich interactive domain-containing protein 2
	Arid3a	963	477	368	AT-rich interactive domain-containing protein 3A
	Arid3b	113	35	38	AT-rich interactive domain-containing protein 3B
	Arid4a	224			AT-rich interactive domain-containing protein 4A
	Arid5a	884	226	664	AT-rich interactive domain-containing protein 5A	20
	Arid5b	1119	1008	1049	AT-rich interactive domain-containing protein 5B
	Arntl	162	421	441	Aryl hydrocarbon receptor nuclear translocator-like protein 1
	Arpp21			336	cAMP-regulated phosphoprotein 21
	Ascc3	62		208	Activating signal cointegrator 1 complex subunit 3
	Ash2l	148	117	201	Set1/Ash2 histone methyltransferase complex subunit ASH2
	Asph	364	367	532	Aspartyl/asparaginyl beta-hydroxylase
	Asxl2	302	17	52	Putative Polycomb group protein ASXL2
	Atad3	199	101	213	ATPase family AAA domain-containing protein 3
	Atf1	168	77	185	Cyclic AMP-dependent transcription factor ATF-1
	Atf6b	171	62	67	Cyclic AMP-dependent transcription factor ATF-6 beta
	Atf7	200	150	156	Cyclic AMP-dependent transcription factor ATF-7
	Atg2b	113		140	Autophagy-related protein 2 homolog B
	Atm			157	Serine-protein kinase ATM
	Atn1	135	135	211	Atrophin-1
	Atp2a2	153	57	158	Sarcoplasmic/endoplasmic reticulum calcium ATPase 2
	Atrx	447	111	163	Transcriptional regulator ATRX
	Atxn2	200	50	66	Ataxin-2
	Atxn2l	203	33	49	Ataxin-2-like protein
	Aurkb	477	159	261	Aurora kinase B
	Bag2	329	96	28	BAG family molecular chaperone regulator 2
	Bag3	1844	1360	1875	BAG family molecular chaperone regulator 3
	Bag4	348		158	BAG family molecular chaperone regulator 4
	Bag5	1752	204	142	BAG family molecular chaperone regulator 5
	Bag6	601	357	493	Large proline-rich protein BAG6
	Banp	105	72	95	Protein BANP
	Baz1a	490	529	127	Bromodomain adjacent to zinc finger domain protein 1A
	Baz1b	868	292		Tyrosine-protein kinase BAZ1B
	Baz2a	212			Bromodomain adjacent to zinc finger domain protein 2A
	Bckdhb	127	57	98	2-oxoisovalerate dehydrogenase subunit beta, mitochondrial
	Bcl11a	441	43		B-cell lymphoma/leukemia 11A
	Bcl11b	413	1423	2611	B-cell lymphoma/leukemia 11B
	Bcl2l14	24		103	Apoptosis facilitator Bcl-2-like protein 14
	Bcl9l	159	69		B-cell CLL/lymphoma 9-like protein
	Bcor	2670	350	525	BCL-6 corepressor
	Bdh1	274	65	131	D-beta-hydroxybutyrate dehydrogenase, mitochondrial
	Bend3		173		BEN domain-containing protein 3
	Bhlhb9	188	40	26	Protein BHLHb9
	Bhlhe40	229	56		Class E basic helix-loop-helix protein 40	19
	Bicc1	164	240	267	Protein bicaudal C homolog 1
	Bicra	179		52	BRD4-interacting chromatin-remodeling complex-associated protein
	Bicral	144	89	168	BRD4-interacting chromatin-remodeling complex-associated protein-like
	Blm	152			Bloom syndrome protein homolog
	Bmp2k	489	254	373	BMP-2-inducible protein kinase
	Brca1	164		43	Breast cancer type 1 susceptibility protein homolog
	Brca2	1003	374	365	Breast cancer type 2 susceptibility protein homolog	19
	Brcc3	146		50	Lys-63-specific deubiquitinase BRCC36
	Brd8	100		20	Bromodomain-containing protein 8
	Brip1	109			Fanconi anemia group J protein homolog
	Brms1	207	31	34	Breast cancer metastasis-suppressor 1 homolog
	Brms1l	113			Breast cancer metastasis-suppressor 1-like protein
	Bub3	268	90	103	Mitotic checkpoint protein BUB3
	Bysl	104			Bystin
	C1qbp	143			Complement component 1 Q subcomponent-binding protein, mitochondrial	58
	Cad	2564	1629	2057	CAD protein	25
	Calu	204	56	169	Calumenin
	Canx	90	175	212	Calnexin	20
	Capn1			200	Calpain-1 catalytic subunit
	Carm1	349	187	205	Histone-arginine methyltransferase CARM1
	Carmil2	392	183	710	Capping protein, Arp2/3 and myosin-I linker protein 2	16
	Cavin3		47	233	Caveolae-associated protein 3
	Cbfa2t2	211	316	369	Protein CBFA2T2
	Cbfa2t3	748	689	582	Protein CBFA2T3
	Cbfb	465	321	296	Core-binding factor subunit beta
	Cbx2	187	57	161	Chromobox protein homolog 2
	Cbx4	248		91	E3 SUMO-protein ligase CBX4
	Cbx8	367	73	57	Chromobox protein homolog 8
	Ccar1	63	102	180	Cell division cycle and apoptosis regulator protein 1
	Ccar2	1111	679	1283	Cell cycle and apoptosis regulator protein 2
	Ccdc18	26	26	146	Coiled-coil domain-containing protein 18
	Ccdc22	167			Coiled-coil domain-containing protein 22
	Ccdc47	108		61	Coiled-coil domain-containing protein 47
	Ccdc88a	325	375	211	Girdin
	Ccnc	175	107	106	Cyclin-C
	Ccnt1	453	534	701	Cyclin-T1
	Ccp110	148		91	Centriolar coiled-coil protein of 110 kDa
	Cd5			159	T-cell surface glycoprotein CD5
	Cdc20	337			Cell division cycle protein 20 homolog
	Cdc23	196		158	Cell division cycle protein 23 homolog
	Cdc37	989	219	339	Hsp90 co-chaperone Cdc37
	Cdc45	189	64	76	Cell division control protein 45 homolog
	Cdc7	428		144	Cell division cycle 7-related protein kinase
	Cdc73	901	453	701	Parafibromin
	Cdca2	748	22		Cell division cycle-associated protein 2
	Cdca8	142			Borealin
	Cdk13		78	329	Cyclin-dependent kinase 13	19
	Cdk17	835	205	479	Cyclin-dependent kinase 17
	Cdk18	466	78		Cyclin-dependent kinase 18
	Cdk19	83	121	261	Cyclin-dependent kinase 19
	Cdk4	840	173	409	Cyclin-dependent kinase 4
	Cdk5rap2	246	102	55	CDK5 regulatory subunit-associated protein 2
	Cdk6	916	483	597	Cyclin-dependent kinase 6
	Cdk9	113	302	346	Cyclin-dependent kinase 9
	Cdkal1	250	35	144	Threonylcarbamoyladenosine tRNA methylthiotransferase
	Cdyl	167			Chromodomain Y-like protein
	Cebpb	391	66	174	CCAAT/enhancer-binding protein beta
	Celf2	441	119	284	CUGBP Elav-like family member 2
	Cenph	33	21	190	Centromere protein H
	Cenpn	140	51	83	Centromere protein N
	Cenpv	113		55	Centromere protein V
	Cep128	179			Centrosomal protein of 128 kDa
	Cep131	201		58	Centrosomal protein of 131 kDa
	Cep164	387	107	242	Centrosomal protein of 164 kDa
	Cep170	1333	18	93	Centrosomal protein of 170 kDa	16
	Cep350	419		19	Centrosome-associated protein 350
	Cep44	153		70	Centrosomal protein of 44 kDa
	Cep57	224		140	Centrosomal protein of 57 kDa
	Cgas	350	48	42	Cyclic GMP-AMP synthase
	Chaf1a	108	46		Chromatin assembly factor 1 subunit A
	Champ1	1247	886	967	Chromosome alignment-maintaining phosphoprotein 1
	Chd2	447			Chromodomain-helicase-DNA-binding protein 2
	Chd4	4593	1263	2093	Chromodomain-helicase-DNA-binding protein 4
	Chd6	160	18	85	Chromodomain-helicase-DNA-binding protein 6
	Chd7	392	284	1443	Chromodomain-helicase-DNA-binding protein 7
	Chd8	1587	106		Chromodomain-helicase-DNA-binding protein 8
	Chmp4b	22	88	140	Charged multivesicular body protein 4b
	Chtf18	291	126	199	Chromosome transmission fidelity protein 18 homolog
	Cic	207		23	Protein capicua homolog
	Ckap2	242			Cytoskeleton-associated protein 2
	Ckap4	358	156	59	Cytoskeleton-associated protein 4
	Ckap5	645			Cytoskeleton-associated protein 5
	Clasp2	885	23		CLIP-associating protein 2
	Clint1	232	190	172	Clathrin interactor 1
	Clock	199	602	512	Circadian locomoter output cycles protein kaput
	Clspn	390			Claspin
	Clta			104	Clathrin light chain A
	Cnot1	1191	245	1070	CCR4-NOT transcription complex subunit 1
	Cnot10	31	68	285	CCR4-NOT transcription complex subunit 10
	Cnot2	249	88	231	CCR4-NOT transcription complex subunit 2
	Cnot3	131	72	279	CCR4-NOT transcription complex subunit 3
	Cnot6l	74	29	101	CCR4-NOT transcription complex subunit 6-like
	Cnot7	194		141	CCR4-NOT transcription complex subunit 7
	Cnot9	253			CCR4-NOT transcription complex subunit 9
	Copa	1062	901	976	Coatomer subunit alpha
	Copb2	39	156	188	Coatomer subunit beta'
	Cope	230	64	185	Coatomer subunit epsilon
	Copg1			132	Coatomer subunit gamma-1
	Cops4	185	92	44	COP9 signalosome complex subunit 4
	Coro2a	151	61	238	Coronin-2A
	Coro7	26	40	357	Coronin-7
	Cpt1a	74	139	41	Carnitine O-palmitoyltransferase 1, liver isoform
	Creb1	305	100	240	Cyclic AMP-responsive element-binding protein 1
	Crebbp	205	92	100	Histone lysine acetyltransferase CREBBP
	Crtc2	163	96	120	CREB-regulated transcription coactivator 2
	Crtc3	323	44	79	CREB-regulated transcription coactivator 3
	Cs	110	71		Citrate synthase, mitochondrial
	Csnk2a1	447	170	233	Casein kinase II subunit alpha
	Csnk2a2	277	56	165	Casein kinase II subunit alpha'
	Cstf1	245	92	256	Cleavage stimulation factor subunit 1
	Cstf3	221	193	286	Cleavage stimulation factor subunit 3
	Ctc1	112		130	CST complex subunit CTC1
	Ctcf	554	60	89	Transcriptional repressor CTCF
	Ctnnb1	22	84	151	Catenin beta-1
	Ctnnd1		99	154	Catenin delta-1
	Ctr9	1003	233	193	RNA polymerase-associated protein CTR9 homolog
	Ctu1	282	68		Cytoplasmic tRNA 2-thiolation protein 1
	Ctu2	58	56	152	Cytoplasmic tRNA 2-thiolation protein 2
	Cux1	3109	1780	1711	Homeobox protein cut-like 1	22
	Cwf19l2	235		58	CWF19-like protein 2
	Cxxc1	52	126	148	CXXC-type zinc finger protein 1
	Cxxc5	937	254	409	CXXC-type zinc finger protein 5
	Cyfip1	178		334	Cytoplasmic FMR1-interacting protein 1
	Cyfip2		122		Cytoplasmic FMR1-interacting protein 2
	Cyp1b1	42	263	58	Cytochrome P450 1B1
	Cytip	177		77	Cytohesin-interacting protein
	D11Wsu47e	105			Uncharacterized protein C17orf80 homolog
	Dars	110	129		Aspartate--tRNA ligase, cytoplasmic
	Dcaf5	174			DDB1- and CUL4-associated factor 5
	Dcaf7	390	213	445	DDB1- and CUL4-associated factor 7
	Dcaf8	49	34	104	DDB1- and CUL4-associated factor 8
	Dclk1	129		68	Serine/threonine-protein kinase DCLK1
	Dctn1	1629	650	1016	Dynactin subunit 1
	Dctn4	47		153	Dynactin subunit 4
	Ddb1	763	579	568	DNA damage-binding protein 1
	Ddx21	497	155	110	Nucleolar RNA helicase 2
	Deaf1	140	59	147	Deformed epidermal autoregulatory factor 1 homolog
	Dek	429			Protein DEK
	Dennd4b	241		40	DENN domain-containing protein 4B
	Dennd4c	232	139	268	DENN domain-containing protein 4C
	Dgka			380	Diacylglycerol kinase alpha
	Dhdds			108	Dehydrodolichyl diphosphate synthase complex subunit Dhdds
	Dhrs7b	168	22		Dehydrogenase/reductase SDR family member 7B
	Dido1	1025	45	136	Death-inducer obliterator 1
	Dkc1	225	62	133	H/ACA ribonucleoprotein complex subunit DKC1
	Dmap1	589	286	298	DNA methyltransferase 1-associated protein 1
	Dnaja1	784	375	588	DnaJ homolog subfamily A member 1
	Dnaja2	632	296	552	DnaJ homolog subfamily A member 2	25
	Dnaja3	838	295	321	DnaJ homolog subfamily A member 3, mitochondrial
	Dnajb1	360	87	177	DnaJ homolog subfamily B member 1
	Dnajb11	167	46	85	DnaJ homolog subfamily B member 11
	Dnajb14	318			DnaJ homolog subfamily B member 14
	Dnajb2		110	128	DnaJ homolog subfamily B member 2
	Dnajb5	165		29	DnaJ homolog subfamily B member 5
	Dnajb6	824	563	729	DnaJ homolog subfamily B member 6
	Dnajc10	206	293	411	DnaJ homolog subfamily C member 10
	Dnajc16	164	79	53	DnaJ homolog subfamily C member 16
	Dnajc7	296	50	326	DnaJ homolog subfamily C member 7
	Dnajc9	210	144	141	DnaJ homolog subfamily C member 9
	Dnmt1	1443	183	323	DNA (cytosine-5)-methyltransferase 1
	Dnmt3a	272	179		DNA (cytosine-5)-methyltransferase 3A
	Dntt	124		405	DNA nucleotidylexotransferase
	Dnttip1	766	438	704	Deoxynucleotidyltransferase terminal-interacting protein 1
	Dock10	224	27	234	Dedicator of cytokinesis protein 10
	Dock11	168		130	Dedicator of cytokinesis protein 11
	Dock2	2658	738	1545	Dedicator of cytokinesis protein 2
	Dpf2	445	158	369	Zinc finger protein ubi-d4
	Dpp4			354	Dipeptidyl peptidase 4	47
	Drap1	249	119	163	Dr1-associated corepressor
	Drg1	194	107	207	Developmentally-regulated GTP-binding protein 1
	Dtx2	372	68	149	Probable E3 ubiquitin-protein ligase DTX2
	Dtx3l		76	222	E3 ubiquitin-protein ligase DTX3L
	Dusp27	133	182	143	Inactive dual specificity phosphatase 27
	Dvl3	92	114	105	Segment polarity protein dishevelled homolog DVL-3
	Dync1h1	1318	354	907	Cytoplasmic dynein 1 heavy chain 1
	Dync1i2	89	126	218	Cytoplasmic dynein 1 intermediate chain 2
	Dync2h1	20		292	Cytoplasmic dynein 2 heavy chain 1
	Dzip3	348	43	63	E3 ubiquitin-protein ligase DZIP3
	E2f7	400			Transcription factor E2F7
	E4f1	126			Transcription factor E4F1
	Ebf1	102	131	99	Transcription factor COE1
	Eci2			156	Enoyl-CoA delta isomerase 2, mitochondrial
	Edc4	326	107	128	Enhancer of mRNA-decapping protein 4
	Edem3	41	92	114	ER degradation-enhancing alpha-mannosidase-like protein 3
	Efemp1	90	109	116	EGF-containing fibulin-like extracellular matrix protein 1
	Egfl7	123			Epidermal growth factor-like protein 7
	Ehd4	165		280	EH domain-containing protein 4
	Ehmt1	995	161	198	Histone-lysine N-methyltransferase EHMT1
	Ehmt2	609	132	242	Histone-lysine N-methyltransferase EHMT2	18
	Eif2s1	296	90	200	Eukaryotic translation initiation factor 2 subunit 1
	Eif2s2	416	113	70	Eukaryotic translation initiation factor 2 subunit 2
	Eif2s3x	366	134	149	Eukaryotic translation initiation factor 2 subunit 3, X-linked
	Eif3a	473	180	264	Eukaryotic translation initiation factor 3 subunit A
	Eif3b	317	229	301	Eukaryotic translation initiation factor 3 subunit B
	Eif3c	134		108	Eukaryotic translation initiation factor 3 subunit C
	Eif3d	789	177	389	Eukaryotic translation initiation factor 3 subunit D
	Eif3e	499	137	336	Eukaryotic translation initiation factor 3 subunit E	22
	Eif3f	167		157	Eukaryotic translation initiation factor 3 subunit F
	Eif3g	119		66	Eukaryotic translation initiation factor 3 subunit G	21
	Eif3h	581	412	540	Eukaryotic translation initiation factor 3 subunit H
	Eif3i	322	133	319	Eukaryotic translation initiation factor 3 subunit I
	Eif3l	361	158	133	Eukaryotic translation initiation factor 3 subunit L
	Eif4a1	53	67	131	Eukaryotic initiation factor 4A-I	19
	Eif4a3	173			Eukaryotic initiation factor 4A-III
	Eif4e	179			Eukaryotic translation initiation factor 4E
	Eif4e2	250	70	169	Eukaryotic translation initiation factor 4E type 2
	Eif4enif1	1328	124	279	Eukaryotic translation initiation factor 4E transporter
	Eif4g1		29	111	Eukaryotic translation initiation factor 4 gamma 1
	Elavl1	421	231	129	ELAV-like protein 1
	Elf2	121		79	ETS-related transcription factor Elf-2
	Elk3	453	286	240	ETS domain-containing protein Elk-3
	Elk4	259	246	347	ETS domain-containing protein Elk-4
	Ell		145	227	RNA polymerase II elongation factor ELL
	Elmo1	976	235	882	Engulfment and cell motility protein 1	28
	Emc3	127			ER membrane protein complex subunit 3
	Emilin1	116	123	115	EMILIN-1
	Emsy	782	694	684	BRCA2-interacting transcriptional repressor EMSY
	Enkd1	141		59	Enkurin domain-containing protein 1
	Enpep			179	Glutamyl aminopeptidase
	Ep300	1232	994	1118	Histone acetyltransferase p300
	Ep400	1771	739	775	E1A-binding protein p400
	Epb41l2	13	19	307	Band 4.1-like protein 2
	Epc1	166			Enhancer of polycomb homolog 1
	Epc2	106	38	50	Enhancer of polycomb homolog 2
	Eprs	419	347	297	Bifunctional glutamate/proline--tRNA ligase
	Erbin	876	282	369	Erbin
	Ercc2	21		106	General transcription and DNA repair factor IIH helicase subunit XPD
	Ercc6l	201	29	65	DNA excision repair protein ERCC-6-like
	Erf	647	141	483	ETS domain-containing transcription factor ERF
	Erlin1	125	79	83	Erlin-1
	Esr1	4858	3015	3694	Estrogen receptor
	Esyt1	42		118	Extended synaptotagmin-1
	Ets1	61	35	485	Protein C-ets-1
	Etv3	495	396	601	ETS translocation variant 3
	Eurl	65	50	148	Protein EURL homolog
	Ewsr1	221	76	37	RNA-binding protein EWS
	Exoc2			140	Exocyst complex component 2
	Exoc4	268	269	337	Exocyst complex component 4
	Exosc10	42	76	175	Exosome component 10
	Eya4		109	159	Eyes absent homolog 4
	Fam110a	282		47	Protein FAM110A
	Fam120c	113	42	137	Constitutive coactivator of PPAR-gamma-like protein 2
	Fam126a	230	176	100	Hyccin
	Fam193a	243	59	82	Protein FAM193A
	Fam76b	231		275	Protein FAM76B
	Fam83d	123	18	39	Protein FAM83D
	Fam83h	322	334	161	Protein FAM83H
	Fam98a	314	91	142	Protein FAM98A
	Far1	228	158		Fatty acyl-CoA reductase 1
	Farsa	1696	931	835	Phenylalanine--tRNA ligase alpha subunit
	Fasn	399	125	191	Fatty acid synthase
	Fbl	207	149	122	rRNA 2'-O-methyltransferase fibrillarin	61
	Fbrs	279	237	244	Probable fibrosin-1
	Fbxo3			105	F-box only protein 3
	Fbxo5	404		115	F-box only protein 5
	Fcho1	77	44	150	F-BAR domain only protein 1
	Fdxr	109			NADPH:adrenodoxin oxidoreductase, mitochondrial
	Fermt3	43	40	122	Fermitin family homolog 3
	Fgfr1op	135			FGFR1 oncogene partner
	Fhl3	114	46	77	Four and a half LIM domains protein 3
	Fiz1	126	44	121	Flt3-interacting zinc finger protein 1
	Fkbp15	263	236	337	FK506-binding protein 15
	Fkbp5	589	102	111	Peptidyl-prolyl cis-trans isomerase FKBP5
	Fkbp8	482	56	69	Peptidyl-prolyl cis-trans isomerase FKBP8
	Fli1	742	194	302	Friend leukemia integration 1 transcription factor
	Flnc	444	989	1411	Filamin-C
	Flt3	108			Receptor-type tyrosine-protein kinase FLT3
	Focad			161	Focadhesin
	Fosl2	143			Fos-related antigen 2
	Foxc1	446	404	541	Forkhead box protein C1
	Foxj2		100		Forkhead box protein J2
	Foxk1	141			Forkhead box protein K1
	Foxk2	295	59	39	Forkhead box protein K2
	Foxo3	37	139	147	Forkhead box protein O3
	Foxp1	1050	862	695	Forkhead box protein P1
	Foxs1	153	28	34	Forkhead box protein S1
	Frg1	313	95	210	Protein FRG1
	Frmd4a	319	237	312	FERM domain-containing protein 4A
	G3bp1	142			Ras GTPase-activating protein-binding protein 1
	Gaa	48	253	64	Lysosomal alpha-glucosidase	57
	Galk1	136	104	97	Galactokinase
	Gas6		145	71	Growth arrest-specific protein 6
	Gata3	154	157	337	Trans-acting T-cell-specific transcription factor GATA-3
	Gata6	111			Transcription factor GATA-6
	Gatad2a	909	651	1295	Transcriptional repressor p66 alpha
	Gatad2b	1377	929	1454	Transcriptional repressor p66-beta
	Gcn1	234		33	eIF-2-alpha kinase activator GCN1
	Gdi2	96	114		Rab GDP dissociation inhibitor beta
	Gemin5	234	82	179	Gem-associated protein 5	16
	Gen1	121			Flap endonuclease GEN homolog 1
	Get4	276	74	154	Golgi to ER traffic protein 4 homolog
	Gfi1b	308	47	75	Zinc finger protein Gfi-1b
	Gigyf1	581		25	GRB10-interacting GYF protein 1
	Gigyf2	1537	235	610	GRB10-interacting GYF protein 2
	Gle1	71	192	193	Nucleoporin GLE1
	Gli3	297	404	239	Transcriptional activator GLI3
	Glis3		171	138	Zinc finger protein GLIS3
	Glud1	652	199	117	Glutamate dehydrogenase 1, mitochondrial
	Gmip	313	61	184	GEM-interacting protein
	Gna15	125			Guanine nucleotide-binding protein subunit alpha-15
	Gnb2			236	Guanine nucleotide-binding protein G(I)/G(S)/G(T) subunit beta-2
	Gnl3	140			Guanine nucleotide-binding protein-like 3
	Gon4l	228	98	159	GON-4-like protein
	Gpatch8	439		61	G patch domain-containing protein 8
	Gpbp1	112			Vasculin
	Gpn3	75	112	108	GPN-loop GTPase 3
	Gps2	435	146	362	G protein pathway suppressor 2
	Grk2			218	Beta-adrenergic receptor kinase 1
	Gse1	941	814	938	Genetic suppressor element 1
	Gtf2i	1396	787	898	General transcription factor II-I
	Gtf2ird1	312	60	71	General transcription factor II-I repeat domain-containing protein 1
	Gtf3c1	994	23		General transcription factor 3C polypeptide 1
	Gtf3c2	163	55	66	General transcription factor 3C polypeptide 2
	Gtf3c5	402	77	219	General transcription factor 3C polypeptide 5
	Gtse1	310			G2 and S phase-expressed protein 1
	Gvin1	264	298	1136	Interferon-induced very large GTPase 1
	Gzma		245	383	Granzyme A
	H1-2	252	75	47	Histone H1.2
	H2afy	2801	818	800	Core histone macro-H2A.1
	H2bc1	108	44	75	Histone H2B type 1-A	28
	H2bc4	196	210	241	Histone H2B type 1-C/E/G
	H3f3c	104	118	101	Histone H3.3C	47
	H4c1	207	171	173	Histone H4	54
	Hadha	516	402	659	Trifunctional enzyme subunit alpha, mitochondrial
	Hadhb	176	34	177	Trifunctional enzyme subunit beta, mitochondrial
	Hars2	171		111	Probable histidine--tRNA ligase, mitochondrial
	Haus4	251	27	307	HAUS augmin-like complex subunit 4
	Haus5	154	31	174	HAUS augmin-like complex subunit 5
	Haus8	246	102	211	HAUS augmin-like complex subunit 8
	Hax1	233	25	70	HCLS1-associated protein X-1
	Hcfc1	606	252	231	Host cell factor 1
	Hcls1			347	Hematopoietic lineage cell-specific protein
	Hdac1	1562	512	813	Histone deacetylase 1	24
	Hdac2	1298	522	774	Histone deacetylase 2
	Hdac3	327	209	225	Histone deacetylase 3
	Hdac4	33	90	222	Histone deacetylase 4
	Hdac5	615	204	201	Histone deacetylase 5
	Hdac7	305		230	Histone deacetylase 7
	Heatr5b	102			HEAT repeat-containing protein 5B
	Hectd1	41	51	183	E3 ubiquitin-protein ligase HECTD1
	Hells	59		202	Lymphocyte-specific helicase
	Helz	1604	605	1199	Probable helicase with zinc finger domain
	Helz2	100		303	Helicase with zinc finger domain 2
	Hes1			126	Transcription factor HES-1
	Hhex	331	87	137	Hematopoietically-expressed homeobox protein Hhex
	Hinfp	308		26	Histone H4 transcription factor
	Hipk1	564	356	511	Homeodomain-interacting protein kinase 1
	Hira	1221	105	116	Protein HIRA
	Hist1h2bb	68	111	178	Histone H2B type 1-B
	Hivep2	1971	1225	2083	Transcription factor HIVEP2
	Hjurp	366	122	189	Holliday junction recognition protein
	Hltf	1007	708	1161	Helicase-like transcription factor
	Hmbox1	389	345	300	Homeobox-containing protein 1	29
	Hmg20a	174		21	High mobility group protein 20A
	Hmg20b	359	237	482	SWI/SNF-related matrix-associated actin-dependent regulator of chromatin subfamily E member 1-related
	Hook3	235	349	292	Protein Hook homolog 3
	Hoxa10	321			Homeobox protein Hox-A10
	Hoxa7	323	52	59	Homeobox protein Hox-A7
	Hoxa9	101	36	39	Homeobox protein Hox-A9
	Hp1bp3	173	77	168	Heterochromatin protein 1-binding protein 3
	Hsd17b12	114			Very-long-chain 3-oxoacyl-CoA reductase
	Hspa9	1052			Stress-70 protein, mitochondrial
	Hspbp1	866	236	271	Hsp70-binding protein 1
	Hspd1	447	244	485	60 kDa heat shock protein, mitochondrial
	Hspg2		173	62	Basement membrane-specific heparan sulfate proteoglycan core protein
	Huwe1	134		104	E3 ubiquitin-protein ligase HUWE1
	Hyls1	118	44	145	Hydrolethalus syndrome protein 1 homolog
	Iap	67	25	129	IgE-binding protein	25
	Iars	229	100	89	Isoleucine--tRNA ligase, cytoplasmic
	Ice1	218	245	262	Little elongation complex subunit 1
	Idh3a	352	331	454	Isocitrate dehydrogenase [NAD] subunit alpha, mitochondrial
	Idh3g	79	50	115	Isocitrate dehydrogenase [NAD] subunit gamma 1, mitochondrial
	Ift172	177	25	65	Intraflagellar transport protein 172 homolog
	Igbp1	315	77	190	Immunoglobulin-binding protein 1
	Ik	132	24	34	Protein Red
	Ikzf1	1716	442	574	DNA-binding protein Ikaros
	Ikzf5	194	42		Zinc finger protein Pegasus
	Ilf3	362	549	327	Interleukin enhancer-binding factor 3
	Ilk	268	97	247	Integrin-linked protein kinase
	Impa2	159	104	108	Inositol monophosphatase 2
	Ing3	213			Inhibitor of growth protein 3
	Ing4	105	40	38	Inhibitor of growth protein 4
	Ino80	398	53	57	Chromatin-remodeling ATPase INO80
	Inpp5d	1068	387	532	Phosphatidylinositol 3,4,5-trisphosphate 5-phosphatase 1
	Ints1	996	381	712	Integrator complex subunit 1
	Ints10	192		126	Integrator complex subunit 10
	Ints11	155	42	73	Integrator complex subunit 11
	Ints12	195	51	48	Integrator complex subunit 12
	Ints2	120		24	Integrator complex subunit 2	29
	Ints4	150	52	124	Integrator complex subunit 4
	Ints6	648	146	251	Integrator complex subunit 6
	Iqcb1	146	41	87	IQ calmodulin-binding motif-containing protein 1
	Iqgap1	1101	429	541	Ras GTPase-activating-like protein IQGAP1
	Iqsec1	1098	437	195	IQ motif and SEC7 domain-containing protein 1
	Irak1	80	78	183	Interleukin-1 receptor-associated kinase 1
	Irf1	205	20	60	Interferon regulatory factor 1
	Irf8	519	106		Interferon regulatory factor 8
	Irgm1		42	138	Immunity-related GTPase family M protein 1
	Itgal			187	Integrin alpha-L	29
	Itgb2		27	272	Integrin beta-2
	Itprid2	258		61	Protein ITPRID2
	Jade3	119			Protein Jade-3
	Jak1	329	556	388	Tyrosine-protein kinase JAK1
	Jak3	84	90	369	Tyrosine-protein kinase JAK3
	Jmjd1c	707	130	117	Probable JmjC domain-containing histone demethylation protein 2C
	Junb	361			Transcription factor jun-B
	Jund	149	78	53	Transcription factor jun-D
	Kank2	2098	395	683	KN motif and ankyrin repeat domain-containing protein 2
	Kansl1	644	21	67	KAT8 regulatory NSL complex subunit 1
	Kansl2	288	64	153	KAT8 regulatory NSL complex subunit 2
	Kansl3	107	96	105	KAT8 regulatory NSL complex subunit 3
	Kat5	187	47	83	Histone acetyltransferase KAT5
	Kat7	299	98	78	Histone acetyltransferase KAT7
	Kat8	195			Histone acetyltransferase KAT8
	Kdm1a	2290	874	1073	Lysine-specific histone demethylase 1A
	Kdm2a	164			Lysine-specific demethylase 2A
	Kdm2b	980	113	194	Lysine-specific demethylase 2B
	Kdm3a	140		26	Lysine-specific demethylase 3A
	Kdm3b	557	32	52	Lysine-specific demethylase 3B
	Kdm4b	388	251	319	Lysine-specific demethylase 4B
	Kdm5a	316	129	202	Lysine-specific demethylase 5A
	Kdm5c	344	19	187	Lysine-specific demethylase 5C
	Kdm6a	1308	898	836	Lysine-specific demethylase 6A
	Kdm6b	432		82	Lysine-specific demethylase 6B
	Khdrbs1	168	82	243	KH domain-containing, RNA-binding, signal transduction-associated protein 1
	Kif11	344	67	157	Kinesin-like protein KIF11
	Kif14	871	18	229	Kinesin-like protein KIF14
	Kif15	190			Kinesin-like protein KIF15
	Kif22	1186	336	550	Kinesin-like protein KIF22
	Kif23	458	95	99	Kinesin-like protein KIF23
	Kif4	111			Chromosome-associated kinesin KIF4
	Klf13	404	165	158	Krueppel-like factor 13
	Klf16	105			Krueppel-like factor 16
	Klf6	118			Krueppel-like factor 6
	Klhl26	114		142	Kelch-like protein 26
	Klhl6	119	89	358	Kelch-like protein 6
	Klhl9	215	32	182	Kelch-like protein 9
	Kmt2c	1809	851	1107	Histone-lysine N-methyltransferase 2C
	Kmt2d	2892	1697	1839	Histone-lysine N-methyltransferase 2D
	Knl1	1410	419	577	Kinetochore scaffold 1
	Kntc1	47		165	Kinetochore-associated protein 1
	Kpna1	110			Importin subunit alpha-5
	Kpna2	409			Importin subunit alpha-1
	Kpna3	181	44	34	Importin subunit alpha-4
	Ksr1	409	281	356	Kinase suppressor of Ras 1
	Ktn1	1759	749	625	Kinectin	44
	L3mbtl2		82	184	Lethal(3)malignant brain tumor-like protein 2
	Lactb	278	104		Serine beta-lactamase-like protein LACTB, mitochondrial
	Larp1	133		31	La-related protein 1
	Larp4b	266	64	163	La-related protein 4B
	Larp7	224			La-related protein 7
	Lck			351	Proto-oncogene tyrosine-protein kinase LCK
	Lcor	206	69	72	Ligand-dependent corepressor
	Ldb1	341	42	89	LIM domain-binding protein 1
	Ldha	149	114	141	L-lactate dehydrogenase A chain
	Lig3	130	118	127	DNA ligase 3
	Limk2	177		28	LIM domain kinase 2
	Lman1	90	112	113	Protein ERGIC-53
	Lmod1			288	Leiomodin-1
	Lox	223	257	341	Protein-lysine 6-oxidase
	Lpxn	204	121	244	Leupaxin
	Lrch4	75		213	Leucine-rich repeat and calponin homology domain-containing protein 4
	Lrrc40	313	35	437	Leucine-rich repeat-containing protein 40
	Lrrc59	159	67	68	Leucine-rich repeat-containing protein 59
	Lsg1	199	51	68	Large subunit GTPase 1 homolog
	Lsm14b	105			Protein LSM14 homolog B
	Ltv1	222			Protein LTV1 homolog
	Luc7l3			176	Luc7-like protein 3
	Lyl1	338	99	108	Protein lyl-1
	Macf1	228	45	25	Microtubule-actin cross-linking factor 1	34
	Mad1l1	592	328	831	Mitotic spindle assembly checkpoint protein MAD1
	Madd	111		112	MAP kinase-activating death domain protein
	Maged1	123	720	423	Melanoma-associated antigen D1
	Map1b	139	78	131	Microtubule-associated protein 1B
	Map2k7	199		30	Dual specificity mitogen-activated protein kinase kinase 7
	Map3k20	73	84	116	Mitogen-activated protein kinase kinase kinase 20	26
	Map3k4	103		78	Mitogen-activated protein kinase kinase kinase 4
	Map4k1	36	32	100	Mitogen-activated protein kinase kinase kinase kinase 1	22
	Map7d1	571	119	202	MAP7 domain-containing protein 1
	Mapkap1	100	25	124	Target of rapamycin complex 2 subunit MAPKAP1	23
	Marf1	268		85	Meiosis regulator and mRNA stability factor 1
	Mark2	104			Serine/threonine-protein kinase MARK2
	Mars	30	33	152	Methionine--tRNA ligase, cytoplasmic
	Mast3	176			Microtubule-associated serine/threonine-protein kinase 3
	Mastl	422	270	253	Serine/threonine-protein kinase greatwall
	Mat2a	112	90	92	S-adenosylmethionine synthase isoform type-2
	Mau2	140	15	22	MAU2 chromatid cohesion factor homolog
	Maz	253	100	93	Myc-associated zinc finger protein
	Mbd1	309	50		Methyl-CpG-binding domain protein 1
	Mbd2	536	142	419	Methyl-CpG-binding domain protein 2
	Mbd3	831	535	633	Methyl-CpG-binding domain protein 3
	Mbnl1	146	76	138	Muscleblind-like protein 1
	Mbnl2	336			Muscleblind-like protein 2
	Mbnl3		236	336	Muscleblind-like protein 3
	Mcm10	200		38	Protein MCM10 homolog
	Mcm2	672	310	383	DNA replication licensing factor MCM2
	Mcm3	159	124	168	DNA replication licensing factor MCM3
	Mcm3ap	813	136	219	Germinal-center associated nuclear protein
	Mcm4	123	96	136	DNA replication licensing factor MCM4
	Mcm5	125	160	316	DNA replication licensing factor MCM5
	Mcm7	82	175	289	DNA replication licensing factor MCM7
	Mcm9	177		97	DNA helicase MCM9
	Mcrs1	431	50	70	Microspherule protein 1
	Mdc1	456	42		Mediator of DNA damage checkpoint protein 1
	Mdh2	172	162	63	Malate dehydrogenase, mitochondrial
	Mecp2	142		25	Methyl-CpG-binding protein 2
	Med1	435	144	190	Mediator of RNA polymerase II transcription subunit 1
	Med12	2671	1766	2698	Mediator of RNA polymerase II transcription subunit 12	22
	Med13	156	257	349	Mediator of RNA polymerase II transcription subunit 13
	Med13l	99	149	207	Mediator of RNA polymerase II transcription subunit 13-like
	Med14	102	332	238	Mediator of RNA polymerase II transcription subunit 14
	Med15	33	105	139	Mediator of RNA polymerase II transcription subunit 15
	Med16		129	17	Mediator of RNA polymerase II transcription subunit 16
	Med17	304	291	343	Mediator of RNA polymerase II transcription subunit 17
	Med23	406	37	343	Mediator of RNA polymerase II transcription subunit 23
	Med24		142	260	Mediator of RNA polymerase II transcription subunit 24
	Med4	93	165	93	Mediator of RNA polymerase II transcription subunit 4
	Mef2a		93	177	Myocyte-specific enhancer factor 2A
	Mef2c	497	216		Myocyte-specific enhancer factor 2C	28
	Mef2d	330	94	161	Myocyte-specific enhancer factor 2D
	Mga	1409	23	38	MAX gene-associated protein	20
	Mis18bp1	237		28	Mis18-binding protein 1
	Mki67	467			Proliferation marker protein Ki-67
	Mkrn2	355	37	34	Probable E3 ubiquitin-protein ligase makorin-2
	Mlf2	556	172	257	Myeloid leukemia factor 2
	Mlx	127			Max-like protein X
	Mlxip	233	42		MLX-interacting protein
	Mndal	126	145	149	Myeloid cell nuclear differentiation antigen-like protein
	Mogs	69	106	164	Mannosyl-oligosaccharide glucosidase
	Morf4l1	164	35	64	Mortality factor 4-like protein 1	13
	Mpeg1	64	142	25	Macrophage-expressed gene 1 protein
	Mpp1			133	55 kDa erythrocyte membrane protein
	Mprip		81	479	Myosin phosphatase Rho-interacting protein
	Mre11	190			Double-strand break repair protein MRE11
	Mrto4	182			mRNA turnover protein 4 homolog
	Msh2	118	137	193	DNA mismatch repair protein Msh2
	Msh3	287	36	128	DNA mismatch repair protein Msh3
	Msh6	180		88	DNA mismatch repair protein Msh6
	Msi2	273	26	199	RNA-binding protein Musashi homolog 2
	Msl2	192	137	154	E3 ubiquitin-protein ligase MSL2
	Msto1	235	64	239	Protein misato homolog 1
	Mta1	390	327	485	Metastasis-associated protein MTA1
	Mta2	2034	996	1453	Metastasis-associated protein MTA2
	Mta3	778			Metastasis-associated protein MTA3
	Mtdh	230	29		Protein LYRIC
	Mterf1a	307	83	143	Transcription termination factor 1a, mitochondrial
	Mtmr3	572	113	272	Myotubularin-related protein 3
	Mtrex	435	166	206	Exosome RNA helicase MTR4
	Mtss1	481	67	75	Protein MTSS 1
	Mvp		125		Major vault protein
	Mxi1	296		19	Max-interacting protein 1
	Myb	238	467	575	Transcriptional activator Myb
	Mybbp1a	1057	88	97	Myb-binding protein 1A
	Myc	219	98	54	Myc proto-oncogene protein
	Mycbp2	157	76	220	E3 ubiquitin-protein ligase MYCBP2	14
	Myef2	759	148	176	Myelin expression factor 2
	Naca	101		92	Nascent polypeptide-associated complex subunit alpha
	Nacc1	512	406	607	Nucleus accumbens-associated protein 1
	Nap1l1	56	116	59	Nucleosome assembly protein 1-like 1
	NARS1	202		58	Asparagine--tRNA ligase, cytoplasmic
	Nav1	201			Neuron navigator 1
	Ncapd2	345	25	507	Condensin complex subunit 1
	Ncapd3	666	99	248	Condensin-2 complex subunit D3
	Ncapg2	274		164	Condensin-2 complex subunit G2
	Ncaph	125	122	132	Condensin complex subunit 2
	Ncaph2	192	120	284	Condensin-2 complex subunit H2
	Ncdn	131		116	Neurochondrin
	Nckap5l			169	Nck-associated protein 5-like
	Ncl	564	251	362	Nucleolin	22
	Ncoa1	228	122	48	Nuclear receptor coactivator 1
	Ncoa2	743	543	823	Nuclear receptor coactivator 2	15
	Ncor1	2424	1073	1530	Nuclear receptor corepressor 1
	Ncor2	543	187	230	Nuclear receptor corepressor 2
	Nde1	135		102	Nuclear distribution protein nudE homolog 1	34
	Ndufs1	181	177	341	NADH-ubiquinone oxidoreductase 75 kDa subunit, mitochondrial
	Nedd1	239	90	238	Protein NEDD1
	Neil3	318	18	20	Endonuclease 8-like 3
	Nek1	26		172	Serine/threonine-protein kinase Nek1
	Nek9			115	Serine/threonine-protein kinase Nek9
	Nf2			155	Merlin
	Nfat5	431	107	370	Nuclear factor of activated T-cells 5
	Nfatc1	1108	158	184	Nuclear factor of activated T-cells, cytoplasmic 1
	Nfatc2	519	264	564	Nuclear factor of activated T-cells, cytoplasmic 2
	Nfia	209	132	117	Nuclear factor 1 A-type
	Nfib	48	118	95	Nuclear factor 1 B-type
	Nfic	86	180	147	Nuclear factor 1 C-type
	Nfil3	755	687	603	Nuclear factor interleukin-3-regulated protein
	Nfix	821	464	524	Nuclear factor 1 X-type
	Nfkb1	33	65	205	Nuclear factor NF-kappa-B p105 subunit
	Nfrkb	337	60	98	Nuclear factor related to kappa-B-binding protein
	Nfya	263	165	230	Nuclear transcription factor Y subunit alpha
	Nfyc	366	282	404	Nuclear transcription factor Y subunit gamma
	Ngdn	162	47		Neuroguidin
	Nipbl	1091	132	97	Nipped-B-like protein
	Nlrc5			121	Protein NLRC5
	Nob1	125			RNA-binding protein NOB1
	Nono	368	96	35	Non-POU domain-containing octamer-binding protein
	Nop56	486	166	339	Nucleolar protein 56
	Nop58	444	155	355	Nucleolar protein 58
	Nop9	118			Nucleolar protein 9
	Notch1		44	149	Neurogenic locus notch homolog protein 1
	Npm1	243	40	45	Nucleophosmin	30
	Nr2c2	724	356	471	Nuclear receptor subfamily 2 group C member 2
	Nr2f2			127	COUP transcription factor 2
	Nr3c1	507	583	826	Glucocorticoid receptor
	Nrf1	167	113	179	Nuclear respiratory factor 1
	Nrip1	223	61	231	Nuclear receptor-interacting protein 1
	Nsf	19		119	Vesicle-fusing ATPase
	Nsl1	338	128	104	Kinetochore-associated protein NSL1 homolog
	Nsmce2	101	51	112	E3 SUMO-protein ligase NSE2
	Nudc	141	61	50	Nuclear migration protein nudC
	Numa1	1809	1839	1213	Nuclear mitotic apparatus protein 1	15
	Nup107	233	260	481	Nuclear pore complex protein Nup107
	Nup133	349	179	418	Nuclear pore complex protein Nup133
	Nup155	171	73	188	Nuclear pore complex protein Nup155
	Nup160	264	48	71	Nuclear pore complex protein Nup160
	Nup188	84		265	Nucleoporin NUP188 homolog
	Nup210	167	100	157	Nuclear pore membrane glycoprotein 210
	Nup214	1092	478	656	Nuclear pore complex protein Nup214
	Nup35	184	117	135	Nucleoporin NUP35
	Nup85	62		121	Nuclear pore complex protein Nup85
	Nup88	69	58	155	Nuclear pore complex protein Nup88
	Nup93	28	35	175	Nuclear pore complex protein Nup93
	Nup98	135	48	146	Nuclear pore complex protein Nup98-Nup96
	Nwc			110	Protein C11orf74 homolog
	Nxf1	146			Nuclear RNA export factor 1
	Nynrin	672	224	597	Protein NYNRIN
	Oas3			106	2'-5'-oligoadenylate synthase 3
	Obi1	106	120	93	ORC ubiquitin ligase 1	26
	Ogt	1168	858	999	UDP-N-acetylglucosamine--peptide N-acetylglucosaminyltransferase 110 kDa subunit
	Orc1		215	163	Origin recognition complex subunit 1
	Osbpl11			106	Oxysterol-binding protein-related protein 11
	Osgep	139	54	187	Probable tRNA N6-adenosine threonylcarbamoyltransferase
	P4ha1	1046	676	1024	Prolyl 4-hydroxylase subunit alpha-1	68
	P4ha2	715	698	729	Prolyl 4-hydroxylase subunit alpha-2	21
	P4hb	506	639	700	Protein disulfide-isomerase
	Paf1	177	83	137	RNA polymerase II-associated factor 1 homolog
	Pag1			115	Phosphoprotein associated with glycosphingolipid-enriched microdomains 1
	Palm			135	Paralemmin-1
	Palm2			261	Paralemmin-2
	Pan2	612	235	397	PAN2-PAN3 deadenylation complex catalytic subunit Pan2
	Pan3	720	452	611	PAN2-PAN3 deadenylation complex subunit Pan3
	Parp1	2671	1128	1434	Poly [ADP-ribose] polymerase 1
	Parp9	29	73	266	Protein mono-ADP-ribosyltransferase PARP9
	Paxip1	916	523	395	PAX-interacting protein 1
	Pbrm1	1259	897	858	Protein polybromo-1
	Pcbp1	461	277	335	Poly(rC)-binding protein 1	37
	Pcbp2	171	138	150	Poly(rC)-binding protein 2
	Pcgf5	104	21	130	Polycomb group RING finger protein 5
	Pcid2	441		124	PCI domain-containing protein 2
	Pcm1	183	59	81	Pericentriolar material 1 protein
	Pcna	220	96	65	Proliferating cell nuclear antigen	41
	Pcolce	137	165	206	Procollagen C-endopeptidase enhancer 1
	Pcyt1a	152	169	173	Choline-phosphate cytidylyltransferase A
	Pde3b	64	111	97	cGMP-inhibited 3',5'-cyclic phosphodiesterase B	21
	Pde7a	521	41	128	High affinity cAMP-specific 3',5'-cyclic phosphodiesterase 7A
	Pdhb	143		110	Pyruvate dehydrogenase E1 component subunit beta, mitochondrial
	Pdlim2	259	74	104	PDZ and LIM domain protein 2
	Pdlim7	248	112		PDZ and LIM domain protein 7
	Pds5b	1238	428	614	Sister chromatid cohesion protein PDS5 homolog B
	Peak1	304	62	141	Inactive tyrosine-protein kinase PEAK1
	Pelp1	157		54	Proline-, glutamic acid- and leucine-rich protein 1
	Per1	203			Period circadian protein homolog 1
	Pex6			159	Peroxisome assembly factor 2
	Pfas	99	157	170	Phosphoribosylformylglycinamidine synthase
	Pfkl	944	757	977	ATP-dependent 6-phosphofructokinase, liver type
	Pfkp	292	411	759	ATP-dependent 6-phosphofructokinase, platelet type
	Phb		49	131	Prohibitin	30
	Phb2	523	306	389	Prohibitin-2	42
	Phc3	367	427	565	Polyhomeotic-like protein 3	14
	Phf12	214	76	76	PHD finger protein 12
	Phf14	648	122	64	PHD finger protein 14
	Phf2	215	118	66	Lysine-specific demethylase PHF2
	Phf20l1	162			PHD finger protein 20-like protein 1
	Phf6	546	40	89	PHD finger protein 6
	Phf8	135	14	67	Histone lysine demethylase PHF8
	Phip	251	55	37	PH-interacting protein
	Phldb1	177			Pleckstrin homology-like domain family B member 1
	Pi4ka	225		616	Phosphatidylinositol 4-kinase alpha
	Pias1	442	258	423	E3 SUMO-protein ligase PIAS1
	Pias3			101	E3 SUMO-protein ligase PIAS3
	Picalm			115	Phosphatidylinositol-binding clathrin assembly protein	26
	Pik3c2a	780	302	180	Phosphatidylinositol 4-phosphate 3-kinase C2 domain-containing subunit alpha
	Pik3cd	98	115	215	Phosphatidylinositol 4,5-bisphosphate 3-kinase catalytic subunit delta isoform
	Pimreg	144			Protein PIMREG
	Pip5k1c		192	396	Phosphatidylinositol 4-phosphate 5-kinase type-1 gamma
	Pitx2		46	115	Pituitary homeobox 2
	Pkp4	161			Plakophilin-4
	Plag1	155		109	Zinc finger protein PLAG1
	Plcg2	257	115	126	1-phosphatidylinositol 4,5-bisphosphate phosphodiesterase gamma-2
	Plekha7	996	93	267	Pleckstrin homology domain-containing family A member 7
	Plekhg5	102			Pleckstrin homology domain-containing family G member 5
	Plk1	114		204	Serine/threonine-protein kinase PLK1
	Plrg1	545	144	61	Pleiotropic regulator 1
	Pml	3536	1361	2348	Protein PML
	Pms2	173			Mismatch repair endonuclease PMS2
	Pnn	491	144	96	Pinin
	Pogz	645	109	403	Pogo transposable element with ZNF domain
	Pola1	142		28	DNA polymerase alpha catalytic subunit
	Polb	205			DNA polymerase beta
	Pold1	1150	679	1336	DNA polymerase delta catalytic subunit
	Pold3	137			DNA polymerase delta subunit 3
	Poldip2	145		60	Polymerase delta-interacting protein 2	17
	Poldip3	342			Polymerase delta-interacting protein 3
	Pole	1204	252	295	DNA polymerase epsilon catalytic subunit A
	Pole2	244			DNA polymerase epsilon subunit 2
	Polg2	112		23	DNA polymerase subunit gamma-2, mitochondrial
	Polr1a	192	84	135	DNA-directed RNA polymerase I subunit RPA1
	Polr1b	117	136	225	DNA-directed RNA polymerase I subunit RPA2
	Polr1c	360			DNA-directed RNA polymerases I and III subunit RPAC1
	Polr2a	1044	408	634	DNA-directed RNA polymerase II subunit RPB1
	Polr2b	856	534	756	DNA-directed RNA polymerase II subunit RPB2
	Polr3b		325		DNA-directed RNA polymerase III subunit RPC2
	Polr3c	345	30		DNA-directed RNA polymerase III subunit RPC3
	Polr3d	206			DNA-directed RNA polymerase III subunit RPC4
	Polr3f	427	56	77	DNA-directed RNA polymerase III subunit RPC6
	Polrmt	115			DNA-directed RNA polymerase, mitochondrial	17
	Pot1	97	61	117	Protection of telomeres protein 1
	Pou2f1	171	284	357	POU domain, class 2, transcription factor 1
	Ppil2	238	71	344	RING-type E3 ubiquitin-protein ligase PPIL2
	Ppp1r10	646			Serine/threonine-protein phosphatase 1 regulatory subunit 10
	Ppp1r13l	224	50	81	RelA-associated inhibitor
	Prdm10	482	76	97	PR domain zinc finger protein 10
	Prdm11	137			PR domain-containing protein 11
	Prdm16	160	58	53	Histone-lysine N-methyltransferase PRDM16
	Preb	132	37	98	Prolactin regulatory element-binding protein
	Prf1	57	190		Perforin-1
	Prim2	125		14	DNA primase large subunit
	Prkag1	126	39	177	5'-AMP-activated protein kinase subunit gamma-1
	Prkar1a	151		132	cAMP-dependent protein kinase type I-alpha regulatory subunit
	Prkcq			134	Protein kinase C theta type
	Prkdc	1395	1375	1663	DNA-dependent protein kinase catalytic subunit
	Proser1	156	248	206	Proline and serine-rich protein 1
	Prr12	2152	310	503	Proline-rich protein 12
	Prr5l	166			Proline-rich protein 5-like
	Prrc2a	470		218	Protein PRRC2A
	Psd4	356	69	241	PH and SEC7 domain-containing protein 4
	Psip1	208	45	123	PC4 and SFRS1-interacting protein
	Psma1	415	41	227	Proteasome subunit alpha type-1
	Psma3	125			Proteasome subunit alpha type-3
	Psmc1	711	315	344	26S proteasome regulatory subunit 4
	Psmc2	769	303	384	26S proteasome regulatory subunit 7
	Psmc3	713	70	73	26S proteasome regulatory subunit 6A
	Psmc4	268	66	131	26S proteasome regulatory subunit 6B
	Psmc5	139			26S proteasome regulatory subunit 8
	Psmc6	750	240	260	26S proteasome regulatory subunit 10B
	Psmd1	568	446	406	26S proteasome non-ATPase regulatory subunit 1	24
	Psmd11	272	115	177	26S proteasome non-ATPase regulatory subunit 11
	Psmd12	398	142	263	26S proteasome non-ATPase regulatory subunit 12	19
	Psmd13	429	243	336	26S proteasome non-ATPase regulatory subunit 13
	Psmd14	125	114	153	26S proteasome non-ATPase regulatory subunit 14	37
	Psmd2	265	331	301	26S proteasome non-ATPase regulatory subunit 2
	Psmd3	903	348	411	26S proteasome non-ATPase regulatory subunit 3
	Psmd6	345			26S proteasome non-ATPase regulatory subunit 6
	Psmd7	360	175	219	26S proteasome non-ATPase regulatory subunit 7
	Psmd8	106	62	134	26S proteasome non-ATPase regulatory subunit 8
	Pspc1	288	107	136	Paraspeckle component 1
	Ptbp3	194	128	65	Polypyrimidine tract-binding protein 3
	Ptk2b			111	Protein-tyrosine kinase 2-beta
	Ptk7			138	Inactive tyrosine-protein kinase 7	14
	Ptpn14	389	63	61	Tyrosine-protein phosphatase non-receptor type 14
	Ptpn23	109	71	135	Tyrosine-protein phosphatase non-receptor type 23
	Puf60	191		26	Poly(U)-binding-splicing factor PUF60	37
	Pum1	817	272	156	Pumilio homolog 1
	Pum2	497	366	417	Pumilio homolog 2
	Purb	327	254	262	Transcriptional activator protein Pur-beta
	Pycr2	273	328	549	Pyrroline-5-carboxylate reductase 2
	qa		51	159	Histone-lysine N-methyltransferase SETD1B
	Qrich1	378	487	509	Glutamine-rich protein 1
	R3hdm2	168		153	R3H domain-containing protein 2
	R3hdm4	313	99	86	R3H domain-containing protein 4
	Racgap1	100	43	47	Rac GTPase-activating protein 1
	Rad21	427	268	337	Double-strand-break repair protein rad21 homolog
	Rad50	384	191		DNA repair protein RAD50
	Rad51	577	360	398	DNA repair protein RAD51 homolog 1
	Rad51b	184	54	121	DNA repair protein RAD51 homolog 2
	Rad51d	183		177	DNA repair protein RAD51 homolog 4
	Rad54l2	73	32	182	Helicase ARIP4
	Rae1	352	142	246	mRNA export factor
	Raf1	347	187	265	RAF proto-oncogene serine/threonine-protein kinase
	Rai14		63	206	Ankycorbin
	Raly	614	75	105	RNA-binding protein Raly
	Ranbp2	3234	2221	2205	E3 SUMO-protein ligase RanBP2
	Rassf1	184		116	Ras association domain-containing protein 1
	Rassf2	195		275	Ras association domain-containing protein 2
	Rbbp4	302	451	582	Histone-binding protein RBBP4
	Rbbp5	555	272	296	Retinoblastoma-binding protein 5
	Rbbp7	930	361	540	Histone-binding protein RBBP7
	Rbbp8	238	27		DNA endonuclease RBBP8
	Rbfox1	89	83	111	RNA binding protein fox-1 homolog 1
	Rbfox2			150	RNA binding protein fox-1 homolog 2
	Rbms1	101			RNA-binding motif, single-stranded-interacting protein 1
	Rbmx	111	63	66	RNA-binding motif protein, X chromosome
	Rbmxl1	519			RNA binding motif protein, X-linked-like-1
	Rbpj	183	101	216	Recombining binding protein suppressor of hairless
	Rc3h1	114			Roquin-1
	Rcc1	364	69	136	Regulator of chromosome condensation
	Rchy1	110			RING finger and CHY zinc finger domain-containing protein 1
	Rcn2	477	97	123	Reticulocalbin-2	23
	Rcor1	917	538	500	REST corepressor 1
	Rcor2	350	139	102	REST corepressor 2
	Rel		174	154	Proto-oncogene c-Rel	16
	Repin1	104			Replication initiator 1
	Rere	631	311	245	Arginine-glutamic acid dipeptide repeats protein
	Resf1	911	531	801	Retroelement silencing factor 1
	Rest	329	308	270	RE1-silencing transcription factor
	Rfc1	3535	673	852	Replication factor C subunit 1
	Rfc2	1008	352	529	Replication factor C subunit 2
	Rfc3	971	484	717	Replication factor C subunit 3
	Rfc4	911	256	476	Replication factor C subunit 4
	Rfc5	835	229	436	Replication factor C subunit 5
	Rfx1	470	320	413	MHC class II regulatory factor RFX1
	Rfx2	107	90	182	DNA-binding protein RFX2
	Rfx3	134	238	291	Transcription factor RFX3
	Rgs12	418	24		Regulator of G-protein signaling 12
	Rgs18	118	36	37	Regulator of G-protein signaling 18
	Rictor	1429	467	507	Rapamycin-insensitive companion of mTOR
	Rif1	1029		17	Telomere-associated protein RIF1
	Ring1	357	200	125	E3 ubiquitin-protein ligase RING1
	Ripk1	90	70	187	Receptor-interacting serine/threonine-protein kinase 1
	Ripk3	316	55	137	Receptor-interacting serine/threonine-protein kinase 3
	Rnf111	142			E3 ubiquitin-protein ligase Arkadia
	Rnf114	463	118	371	E3 ubiquitin-protein ligase RNF114
	Rnf115	169		172	E3 ubiquitin-protein ligase RNF115
	Rnf126	140	33	101	E3 ubiquitin-protein ligase RNF126
	Rnf138	288	72	136	E3 ubiquitin-protein ligase RNF138
	Rnf2	638	159	383	E3 ubiquitin-protein ligase RING2
	Rnf213	1020	706	1848	E3 ubiquitin-protein ligase RNF213
	Rnf216	552	133	223	E3 ubiquitin-protein ligase RNF216
	Rnf220	526	126	125	E3 ubiquitin-protein ligase Rnf220
	Rnf34	165			E3 ubiquitin-protein ligase RNF34
	Rp2			153	Protein XRP2	34
	Rpa1	1047	383	587	Replication protein A 70 kDa DNA-binding subunit
	Rpa2	297	63	166	Replication protein A 32 kDa subunit
	Rpap1	47	24	122	RNA polymerase II-associated protein 1	24
	Rpf2	106			Ribosome production factor 2 homolog
	Rprd2	540	195	160	Regulation of nuclear pre-mRNA domain-containing protein 2
	Rrbp1	393	63	56	Ribosome-binding protein 1
	Rreb1	3697	2009	2263	Ras-responsive element-binding protein 1
	Rsl1d1	199	42	35	Ribosomal L1 domain-containing protein 1
	Rtcb	434	50	84	RNA-splicing ligase RtcB homolog	22
	Runx1	10704	9197	8798	Runt-related transcription factor 1
	Runx2	654	391	536	Runt-related transcription factor 2
	Runx3	952	585	698	Runt-related transcription factor 3
	Ruvbl1	1356	715	571	RuvB-like 1	68
	Ruvbl2	1285	869	1075	RuvB-like 2	117
	Sacs	112		17	Sacsin
	Sall2	142		46	Sal-like protein 2
	Samm50	155	80	92	Sorting and assembly machinery component 50 homolog
	Sap130	848	640	670	Histone deacetylase complex subunit SAP130
	Sap30	142		26	Histone deacetylase complex subunit SAP30
	Sapcd2	101	22	20	Suppressor APC domain-containing protein 2
	Satb1	920	79	74	DNA-binding protein SATB1
	Sbf1	452	40	196	Myotubularin-related protein 5
	Sbno1	208	56	64	Protein strawberry notch homolog 1
	Scai	145			Protein SCAI
	Scd1	105		35	Acyl-CoA desaturase 1
	Scfd1	57		125	Sec1 family domain-containing protein 1	15
	Scyl2		25	185	SCY1-like protein 2
	Sec13	265	205	355	Protein SEC13 homolog
	Sec16a	2143	1004	1183	Protein transport protein Sec16A
	Sec31a	142	61	139	Protein transport protein Sec31A	24
	Sec61a1	203	65	71	Protein transport protein Sec61 subunit alpha isoform 1
	Senp1	378	59	62	Sentrin-specific protease 1
	Senp6	155	35	49	Sentrin-specific protease 6
	Serbp1	158	32	31	Plasminogen activator inhibitor 1 RNA-binding protein
	Setd1a	988	261	452	Histone-lysine N-methyltransferase SETD1A
	Setd2	2251	220	139	Histone-lysine N-methyltransferase SETD2
	Setd5	186			Histone-lysine N-methyltransferase SETD5
	Sf1	142	20	44	Splicing factor 1
	Sfxn1	74	71	106	Sideroflexin-1
	Sgo2	419			Shugoshin 2
	Sh2d3c	93	59	139	SH2 domain-containing protein 3C
	Sh3bp1	171	24	126	SH3 domain-binding protein 1
	Shoc2	63		116	Leucine-rich repeat protein SHOC-2
	Sik2	157	65	122	Serine/threonine-protein kinase SIK2
	Sik3	349	153	190	Serine/threonine-protein kinase SIK3	24
	Sin3a	1167	512	707	Paired amphipathic helix protein Sin3a
	Sin3b	63	144	197	Paired amphipathic helix protein Sin3b	15
	Sipa1	157		51	Signal-induced proliferation-associated protein 1
	Ski	760	157	227	Ski oncogene
	Skil	306	142	325	Ski-like protein
	Sla	182	18	196	Src-like-adapter
	Slain2	125			SLAIN motif-containing protein 2
	Slc12a7	25	14	111	Solute carrier family 12 member 7
	Slc16a1	71		221	Monocarboxylate transporter 1	65
	Slc25a12		71	302	Calcium-binding mitochondrial carrier protein Aralar1
	Slc25a3	100	64	107	Phosphate carrier protein, mitochondrial
	Slc25a5	279	75	84	ADP/ATP translocase 2	70
	Slc29a1			128	Equilibrative nucleoside transporter 1
	Sltm	171			SAFB-like transcription modulator	18
	Smad4	184	42	89	Mothers against decapentaplegic homolog 4
	Smap2	153	38	103	Stromal membrane-associated protein 2
	Smarca4	1578	1234	1124	Transcription activator BRG1
	Smarca5	2168	1204	972	SWI/SNF-related matrix-associated actin-dependent regulator of chromatin subfamily A member 5
	Smarcad1	166		32	SWI/SNF-related matrix-associated actin-dependent regulator of chromatin subfamily A containing DEAD/H box 1
	Smarcal1	116		25	SWI/SNF-related matrix-associated actin-dependent regulator of chromatin subfamily A-like protein 1
	Smarcc1	1349	1074	982	SWI/SNF complex subunit SMARCC1
	Smarcc2	776	618	549	SWI/SNF complex subunit SMARCC2
	Smarcd2	1111	760	1031	SWI/SNF-related matrix-associated actin-dependent regulator of chromatin subfamily D member 2
	Smarce1	548	295	202	SWI/SNF-related matrix-associated actin-dependent regulator of chromatin subfamily E member 1
	Smc1a	2184	1024	1399	Structural maintenance of chromosomes protein 1A	22
	Smc2	538	239	526	Structural maintenance of chromosomes protein 2
	Smc3	1232	743	832	Structural maintenance of chromosomes protein 3
	Smc4	300	177	409	Structural maintenance of chromosomes protein 4
	Smc5	326	33	396	Structural maintenance of chromosomes protein 5
	Smc6	191	76	150	Structural maintenance of chromosomes protein 6
	Smchd1	532	93	270	Structural maintenance of chromosomes flexible hinge domain-containing protein 1
	Smcr8	336	194	374	Guanine nucleotide exchange protein SMCR8
	Smg5	690	108	173	Protein SMG5
	Smg7	1319	555	873	Protein SMG7	21
	Smn1	135			Survival motor neuron protein
	Smpd4		73	157	Sphingomyelin phosphodiesterase 4
	Smtn	844	221	319	Smoothelin
	Snap29	111	46	76	Synaptosomal-associated protein 29
	Snw1	198	43	142	SNW domain-containing protein 1
	Snx9	208	109	47	Sorting nexin-9
	Soga1	586			Protein SOGA1
	Son	407	565	700	Protein SON
	Sorbs3			117	Vinexin
	Sox4	286	58	133	Transcription factor SOX-4
	Sox5	21	145		Transcription factor SOX-5
	Sp1	92	276	291	Transcription factor Sp1
	Sp2	306	92	253	Transcription factor Sp2
	Spata5	227	51	192	ATPase family protein 2 homolog
	Specc1l	14	28	760	Cytospin-A	38
	Spen	1017	198	155	Msx2-interacting protein
	Spi1	219	139	55	Transcription factor PU.1
	Spn			130	Leukosialin
	Sqor	161			Sulfide:quinone oxidoreductase, mitochondrial
	Srebf1	346	65		Sterol regulatory element-binding protein 1
	Srebf2	450	360	205	Sterol regulatory element-binding protein 2
	Srpra	200	54	88	Signal recognition particle receptor subunit alpha
	Srprb	365			Signal recognition particle receptor subunit beta
	Ssb	256	31	31	Lupus La protein homolog
	Ssbp2	109			Single-stranded DNA-binding protein 2
	Ssbp3	164		28	Single-stranded DNA-binding protein 3
	Ssrp1	177	226	160	FACT complex subunit SSRP1
	Stag1	221	53	69	Cohesin subunit SA-1
	Stag2	191			Cohesin subunit SA-2
	Stat1		45	106	Signal transducer and activator of transcription 1
	Stat2	32	66	160	Signal transducer and activator of transcription 2
	Stat3			144	Signal transducer and activator of transcription 3
	Stau1	307	67	41	Double-stranded RNA-binding protein Staufen homolog 1
	Stil	507	42	165	SCL-interrupting locus protein homolog
	Stk3	346	35	285	Serine/threonine-protein kinase 3
	Stk38	130	97	147	Serine/threonine-protein kinase 38
	Stoml2			124	Stomatin-like protein 2, mitochondrial
	Strap	188		52	Serine-threonine kinase receptor-associated protein
	Strbp	100			Spermatid perinuclear RNA-binding protein
	Stub1	368		32	STIP1 homology and U box-containing protein 1
	Stx5	147	69	158	Syntaxin-5
	Stxbp3			150	Syntaxin-binding protein 3
	Sufu	139	63		Suppressor of fused homolog
	Supt16h	942	578	464	FACT complex subunit SPT16
	Supt5h	169	29	79	Transcription elongation factor SPT5
	Supt6h	454	74	146	Transcription elongation factor SPT6
	Sympk	359	64	246	Symplekin
	Syne1	128	33	24	Nesprin-1
	Syne3	122	104	211	Nesprin-3
	Sytl1			168	Synaptotagmin-like protein 1
	Tab1	130	43	280	TGF-beta-activated kinase 1 and MAP3K7-binding protein 1
	Tab2	34		103	TGF-beta-activated kinase 1 and MAP3K7-binding protein 2
	Tada1	174			Transcriptional adapter 1
	Taf1	1362	484	800	Transcription initiation factor TFIID subunit 1
	Taf5l	139	44	141	TAF5-like RNA polymerase II p300/CBP-associated factor-associated factor 65 kDa subunit 5L
	Taf6	195	170	114	Transcription initiation factor TFIID subunit 6
	Taf6l	204		57	TAF6-like RNA polymerase II p300/CBP-associated factor-associated factor 65 kDa subunit 6L
	Taf7	229	132	126	Transcription initiation factor TFIID subunit 7
	Taf9	224	39	112	Transcription initiation factor TFIID subunit 9
	Tal1	137			T-cell acute lymphocytic leukemia protein 1 homolog
	Talpid3	574	17	165	Protein TALPID3
	Taok2	264	52	63	Serine/threonine-protein kinase TAO2
	Taok3	197	180	299	Serine/threonine-protein kinase TAO3
	Tardbp	180	40	66	TAR DNA-binding protein 43
	Tbc1d10c	83		144	Carabin
	Tbc1d15	85		120	TBC1 domain family member 15
	Tbc1d2b	85	176	130	TBC1 domain family member 2B	25
	Tbc1d31	124	17	73	TBC1 domain family member 31	25
	Tbl1x	295	118	99	F-box-like/WD repeat-containing protein TBL1X
	Tbl1xr1	706	358	620	F-box-like/WD repeat-containing protein TBL1XR1
	Tbp	175	106	171	TATA-box-binding protein
	Tbx2		179	175	T-box transcription factor TBX2
	Tbx3		403	151	T-box transcription factor TBX3
	Tcerg1	309	114	314	Transcription elongation regulator 1
	Tcf12	689	887	1411	Transcription factor 12
	Tcf20	1985	92	127	Transcription factor 20
	Tcf3	428	235		Transcription factor E2-alpha
	Tcf4	278			Transcription factor 4	22
	Tcf7	305	216	400	Transcription factor 7
	Tcf7l1	32	673	681	Transcription factor 7-like 1
	Tcf7l2	350	380	385	Transcription factor 7-like 2
	Tchp	236		99	Trichoplein keratin filament-binding protein
	Tead1	771	420	377	Transcriptional enhancer factor TEF-1
	Tead3	301	188		Transcriptional enhancer factor TEF-5
	Tecr	152	33	51	Very-long-chain enoyl-CoA reductase
	Tent2	365	61	119	Poly(A) RNA polymerase GLD2
	Tent4b	196			Terminal nucleotidyltransferase 4B
	Terf1	773	65	92	Telomeric repeat-binding factor 1
	Terf2	1314		56	Telomeric repeat-binding factor 2
	Terf2ip	580		65	Telomeric repeat-binding factor 2-interacting protein 1
	Tet2	1005	26		Methylcytosine dioxygenase TET2
	Tet3	1778	360	242	Methylcytosine dioxygenase TET3	26
	Tfdp1	145		47	Transcription factor Dp-1
	Tfe3	190	153	192	Transcription factor E3
	Tfeb	682	343	402	Transcription factor EB
	Tfrc	579	359	628	Transferrin receptor protein 1	29
	Tgfb1	241		27	Transforming growth factor beta-1 proprotein
	Tgm2	304	504	558	Protein-glutamine gamma-glutamyltransferase 2
	Themis			255	Protein THEMIS
	Thoc2	217		59	THO complex subunit 2
	Thoc6	130		82	THO complex subunit 6 homolog
	Tial1	164	62	96	Nucleolysin TIAR
	Ticrr	190	25	70	Treslin
	Timeless	327		58	Protein timeless homolog
	Tinf2	271		76	TERF1-interacting nuclear factor 2
	Tle3	504	587	584	Transducin-like enhancer protein 3
	Tmco6	175	15	124	Transmembrane and coiled-coil domain-containing protein 6
	Tmem131	70	41	108	Transmembrane protein 131
	Tmem173	143	90	62	Stimulator of interferon genes protein
	Tmx2	161			Thioredoxin-related transmembrane protein 2
	Tmx3	178		33	Protein disulfide-isomerase TMX3
	Tnrc18	732	154	279	Trinucleotide repeat-containing gene 18 protein
	Tnrc6a	241	28	88	Trinucleotide repeat-containing gene 6A protein
	Tnrc6b	1316	173	240	Trinucleotide repeat-containing gene 6B protein
	Tns3	41	148	233	Tensin-3
	Tonsl	133			Tonsoku-like protein
	Top1	220	134	48	DNA topoisomerase 1
	Top2a	2086	986	781	DNA topoisomerase 2-alpha
	Top2b	52	344	400	DNA topoisomerase 2-beta
	Top3a	143	23	23	DNA topoisomerase 3-alpha
	Topbp1	1311	115	126	DNA topoisomerase 2-binding protein 1	44
	Tor1a	140	39	102	Torsin-1A
	Tor1aip1	108	35	50	Torsin-1A-interacting protein 1
	Tp53rk	136			EKC/KEOPS complex subunit Tp53rk
	Tpd52l2	228	146	116	Tumor protein D54
	Tpp1	104	24	25	Tripeptidyl-peptidase 1
	Tra2b	168			Transformer-2 protein homolog beta
	Traf5	122		66	TNF receptor-associated factor 5
	Traf7	246	36	107	E3 ubiquitin-protein ligase TRAF7
	Trafd1	456	78	171	TRAF-type zinc finger domain-containing protein 1
	Trappc12		23	236	Trafficking protein particle complex subunit 12
	Trerf1	816	355	248	Transcriptional-regulating factor 1
	Trex1	316	227	225	Three-prime repair exonuclease 1
	Trim21	229	185	385	E3 ubiquitin-protein ligase TRIM21
	Trim28	1704	767	1094	Transcription intermediary factor 1-beta	48
	Trim32	179	23	121	E3 ubiquitin-protein ligase TRIM32	21
	Trim33	756	329	449	E3 ubiquitin-protein ligase TRIM33
	Trim34a	239	108	289	Tripartite motif-containing protein 34A
	Trim35	193	81	179	Tripartite motif-containing protein 35
	Trim37	186	47	170	E3 ubiquitin-protein ligase TRIM37
	Trim56	127	23		E3 ubiquitin-protein ligase TRIM56
	Trim65	106			Tripartite motif-containing protein 65
	Trim8	316		226	Probable E3 ubiquitin-protein ligase TRIM8
	Trps1	2148	1398	1259	Zinc finger transcription factor Trps1
	Trrap	1442	381	791	Transformation/transcription domain-associated protein
	Tshz1	272	36	62	Teashirt homolog 1
	Tshz3	73	131	73	Teashirt homolog 3
	Ttc3	101	48	52	E3 ubiquitin-protein ligase TTC3	24
	Ttf2	298		122	Transcription termination factor 2
	Tut4	1421	224	682	Terminal uridylyltransferase 4
	U2surp	145			U2 snRNP-associated SURP motif-containing protein
	Uba1		71	117	Ubiquitin-like modifier-activating enzyme 1
	Uba2			155	SUMO-activating enzyme subunit 2
	Ubap2	258			Ubiquitin-associated protein 2
	Ubap2l	1765	978	1142	Ubiquitin-associated protein 2-like
	Ubc	143	123	183	Polyubiquitin-C
	Ube2j1	101			Ubiquitin-conjugating enzyme E2 J1
	Ubn1	831	33		Ubinuclein-1	23
	Ubn2	1214	427	388	Ubinuclein-2
	Ubp1	292		145	Upstream-binding protein 1
	Ubr4	227	118	198	E3 ubiquitin-protein ligase UBR4
	Ubr5	1511	437	844	E3 ubiquitin-protein ligase UBR5
	Uchl5	212	129	151	Ubiquitin carboxyl-terminal hydrolase isozyme L5
	Uck2	119	79	72	Uridine-cytidine kinase 2
	Ufl1	21	46	116	E3 UFM1-protein ligase 1
	Uhrf1	675	462	238	E3 ubiquitin-protein ligase UHRF1
	Uqcrc2	319			Cytochrome b-c1 complex subunit 2, mitochondrial
	Usf1	291	64	98	Upstream stimulatory factor 1
	Usp11	87		295	Ubiquitin carboxyl-terminal hydrolase 11
	Usp19	558	104	308	Ubiquitin carboxyl-terminal hydrolase 19
	Usp34	101		80	Ubiquitin carboxyl-terminal hydrolase 34
	Usp54	168	23		Inactive ubiquitin carboxyl-terminal hydrolase 54
	Usp9x	143	50	133	Probable ubiquitin carboxyl-terminal hydrolase FAF-X
	Utp15	403		174	U3 small nucleolar RNA-associated protein 15 homolog
	Vac14		183	310	Protein VAC14 homolog
	Vapa	261	23	220	Vesicle-associated membrane protein-associated protein A
	Vars	341	245	287	Valine--tRNA ligase
	Vps13a	312	90	188	Vacuolar protein sorting-associated protein 13A
	Vps16	45		253	Vacuolar protein sorting-associated protein 16 homolog	41
	Vps18	164	69	459	Vacuolar protein sorting-associated protein 18 homolog
	Vps33a	68		174	Vacuolar protein sorting-associated protein 33A
	Vps41			107	Vacuolar protein sorting-associated protein 41 homolog
	Vps72	165	121	120	Vacuolar protein sorting-associated protein 72 homolog
	Vps8	91	59	212	Vacuolar protein sorting-associated protein 8 homolog
	Vrk2	163	66	97	Serine/threonine-protein kinase VRK2
	Vwa8	208	36	112	von Willebrand factor A domain-containing protein 8	24
	Wapl	142	64	65	Wings apart-like protein homolog
	Washc4	201		198	WASH complex subunit 4
	Wdfy4	95	77	125	WD repeat- and FYVE domain-containing protein 4	17
	Wdr35	18		110	WD repeat-containing protein 35
	Wdr37	69	93	175	WD repeat-containing protein 37
	Wdr45	127		184	WD repeat domain phosphoinositide-interacting protein 4
	Wdr5	507	352	348	WD repeat-containing protein 5
	Wdr59	75	33	210	GATOR complex protein WDR59
	Wdr6	62		128	WD repeat-containing protein 6
	Wdr62		20	154	WD repeat-containing protein 62
	Wdr76	613		30	WD repeat-containing protein 76	19
	Wdr81	141		111	WD repeat-containing protein 81
	Wdr82	526	200	260	WD repeat-containing protein 82
	Wdr92	120		135	WD repeat-containing protein 92
	Wiz	1238	531	341	Protein Wiz
	Wwc2	132			Protein WWC2
	Wwp2	160	115	156	NEDD4-like E3 ubiquitin-protein ligase WWP2
	Xaf1	105	110	161	XIAP-associated factor 1
	Xpc	267			DNA repair protein complementing XP-C cells homolog
	Xpo5	120	27	134	Exportin-5
	Xrcc5	762	1158	1376	X-ray repair cross-complementing protein 5
	Xrcc6	1032	514	948	X-ray repair cross-complementing protein 6
	Xrn1	280	29	157	5'-3' exoribonuclease 1
	Xrn2	180	52	25	5'-3' exoribonuclease 2
	Yeats2	711	366	637	YEATS domain-containing protein 2
	Ylpm1	130	51	60	YLP motif-containing protein 1
	Ythdf2	413	245	329	YTH domain-containing family protein 2
	Ywhae	187		85	14-3-3 protein epsilon
	Ywhaz		117		14-3-3 protein zeta/delta
	Yy1	633	350	514	Transcriptional repressor protein YY1
	Zbed4	811	196	258	Zinc finger BED domain-containing protein 4
	Zbtb1	121	700	1009	Zinc finger and BTB domain-containing protein 1
	Zbtb20		100	117	Zinc finger and BTB domain-containing protein 20
	Zbtb33	424	301	327	Transcriptional regulator Kaiso
	Zbtb45	241	106	224	Zinc finger and BTB domain-containing protein 45
	Zbtb5	179	36	74	Zinc finger and BTB domain-containing protein 5
	Zbtb9	124		164	Zinc finger and BTB domain-containing protein 9
	Zc3h11a	191	29	67	Zinc finger CCCH domain-containing protein 11A
	Zc3h18	314	39	38	Zinc finger CCCH domain-containing protein 18
	Zc3hav1	398	65	144	Zinc finger CCCH-type antiviral protein 1
	Zc3hc1	160		156	Nuclear-interacting partner of ALK
	Zc4h2	143			Zinc finger C4H2 domain-containing protein	14
	Zcchc2	215		95	Zinc finger CCHC domain-containing protein 2
	Zcchc8	177	30	69	Zinc finger CCHC domain-containing protein 8
	Zeb1	839	270	263	Zinc finger E-box-binding homeobox 1
	Zeb2	1765	911	540	Zinc finger E-box-binding homeobox 2
	Zfhx2	39	110	115	Zinc finger homeobox protein 2	18
	Zfhx3	3589	1584	500	Zinc finger homeobox protein 3	15
	Zfhx4		226	758	Zinc finger homeobox protein 4
	Zfp1	120			Zinc finger protein 1
	Zfp28	102			Zinc finger protein 28
	Zfp292	938	532	329	Zinc finger protein 292
	Zfp36l2	281		54	mRNA decay activator protein ZFP36L2
	Zfpm1	33	227	523	Zinc finger protein ZFPM1	20
	Zfr	531	125	115	Zinc finger RNA-binding protein
	Zkscan1	556	78	183	Zinc finger protein with KRAB and SCAN domains 1
	Zkscan3	390	245	285	Zinc finger protein with KRAB and SCAN domains 3
	Zmiz1	83	105	85	Zinc finger MIZ domain-containing protein 1
	Zmiz2		70	122	Zinc finger MIZ domain-containing protein 2
	Zmym2	966	521	764	Zinc finger MYM-type protein 2
	Zmym4	600	116	271	Zinc finger MYM-type protein 4
	Zmym5	447	145	256	Zinc finger MYM-type protein 5
	Znf106	488		272	Zinc finger protein 106
	Znf131		53	167	Zinc finger protein 131
	Znf143	246		270	Zinc finger protein 143
	Znf146	102		88	Zinc finger protein OZF
	Znf148	2082	831	608	Zinc finger protein 148
	Znf219	307		44	Zinc finger protein 219
	Znf24		184		Zinc finger protein 503
	Znf276	140			Zinc finger protein 276
	Znf280d	305		30	Zinc finger protein 280D
	Znf281	1618	1062	1263	Zinc finger protein 281
	Znf296	246	54		Zinc finger protein 296
	Znf318	354	20	150	Zinc finger protein 318
	Znf319	103	163	165	Zinc finger protein 319
	Znf32	202	58	93	Zinc finger protein 32
	Znf326	231	179	131	DBIRD complex subunit ZNF326
	Znf346	348			Zinc finger protein 346
	Znf385a	206	25	41	Zinc finger protein 385A
	Znf414	183	39	135	Zinc finger protein 414
	Znf436	152			Zinc finger protein 436
	Znf511	191	59	117	Zinc finger protein 511
	Znf516	142	64	27	Zinc finger protein 516
	Znf574	109		19	Zinc finger protein 574
	Znf592	551	46	104	Zinc finger protein 592
	Znf608	153	211	216	Zinc finger protein 608
	Znf609	1633	1080	1071	Zinc finger protein 609
	Znf622	109		69	Zinc finger protein 622
	Znf638	121		135	Zinc finger protein 638
	Znf639	602	231	290	Zinc finger protein 639
	Znf652	312	159	122	Zinc finger protein 652
	Znf687	867	90	215	Zinc finger protein 687
	Znf787	105			Zinc finger protein 787
	Znf865	319	75	303	Zinc finger protein 865
	Zzz3	157	68	74	ZZ-type zinc finger-containing protein 3
