# Supplementary material for: Notch interaction with RUNX factors regulates initiation of the T-lineage program
Source: J Exp Med. 2025 Dec 4;223(2):e20250911. doi: 10.1084/jem.20250911 (PMC12677141; doi:10.1084/jem.20250911)
Supplement: Table S2 — shows the list of RUNX-regulated DEGs. [file jem_20250911_tables2.xlsx]

## Sheet: LP (Notch-) DEGs
Table S2: List of DEGs in Cbfb-deficient LP (sheet1) and phase1 (sheet2) cells
Geneid	symbol	MGI	type	Length	sgCont_Notch-_rep1	sgCont_Notch-_rep2	sgCont_Notch-_rep3	sgCbfb_Notch-_rep1	sgCbfb_Notch-_rep2	sgCbfb_Notch-_rep3		sgCont_Notch- AVE	sgCbfb_Notch- AVE	Adj p value	Notch- Log2FC
ENSMUSG00000034634	Ly6d	96881	protein_coding	744	172.342	128.17	131.025	2.116	0.573	1.427		143.846	1.372	4.06794e-06	-6.7121
ENSMUSG00000000303	Cdh1	88354	protein_coding	4574	21.247	22.29	14.13	0.705	0	1.427		19.2223	0.710667	0.000111225	-4.75747
ENSMUSG00000048442	Smim5	1913778	protein_coding	1649	44.266	41.485	42.39	2.116	2.294	0.713		42.7137	1.70767	2.23638e-05	-4.6446
ENSMUSG00000075420	Smim6	1915778	protein_coding	978	14.755	17.337	7.065	0.705	1.147	0		13.0523	0.617333	0.000288962	-4.40211
ENSMUSG00000024910	Ctsw	1338045	protein_coding	1887	58.431	43.342	41.748	4.232	2.294	0.713		47.8403	2.413	0.000119082	-4.30933
ENSMUSG00000067149	Jchain	96493	protein_coding	2517	861.711	814.84	656.411	35.972	58.509	29.258		777.654	41.2463	2.07528e-05	-4.23679
ENSMUSG00000015970	Chdh	1860776	protein_coding	6217	57.84	40.865	57.163	0.705	3.441	4.281		51.956	2.809	0.000133935	-4.20916
ENSMUSG00000025461	Cd163l1	2443796	protein_coding	3851	28.92	14.241	21.837	0.705	2.868	0.713		21.666	1.42867	0.000224803	-3.92269
ENSMUSG00000048489	Depp1	1918730	protein_coding	1358	16.525	11.145	8.991	2.116	0	1.427		12.2203	1.181	0.000791718	-3.3712
ENSMUSG00000068227	Il2rb	96550	protein_coding	4287	43.085	43.961	30.187	0.705	4.015	7.136		39.0777	3.952	0.000775082	-3.30569
ENSMUSG00000054672	5830411N06Rik	2443685	protein_coding	5532	240.216	199.375	190.115	27.508	18.355	21.408		209.902	22.4237	3.15822e-05	-3.22662
ENSMUSG00000026090	2010300C02Rik	1919347	protein_coding	5075	15.935	14.241	10.918	2.116	0.573	2.14		13.698	1.60967	0.000289612	-3.08913
ENSMUSG00000020182	Ddc	94876	protein_coding	4461	27.74	22.29	18.626	4.232	1.147	2.854		22.8853	2.74433	0.000288962	-3.0599
ENSMUSG00000042379	Esm1	1918940	protein_coding	2097	17.706	18.575	17.341	0.705	4.015	2.854		17.874	2.52467	0.000620395	-2.8237
ENSMUSG00000056367	Actr3b	2661120	protein_coding	2425	210.116	142.411	159.285	31.034	20.65	22.835		170.604	24.8397	0.000111225	-2.77993
ENSMUSG00000031155	Pim2	97587	protein_coding	2795	98.565	82.35	60.374	14.106	5.162	17.126		80.4297	12.1313	0.000629891	-2.72899
ENSMUSG00000047880	Cxcr5	103567	protein_coding	3332	18.296	9.906	10.276	1.41	3.441	1.427		12.826	2.09267	0.000775082	-2.61566
ENSMUSG00000036907	C1ql2	3032521	protein_coding	2000	240.216	208.044	210.025	45.847	32.122	31.399		219.428	36.456	0.000111225	-2.58952
ENSMUSG00000048251	Bcl11b	1929913	protein_coding	8111	85.58	62.537	80.927	13.401	7.457	19.981		76.348	13.613	0.000456359	-2.48761
ENSMUSG00000032086	Bace1	1346542	protein_coding	6348	40.724	45.2	42.39	9.169	11.472	2.854		42.7713	7.83167	0.00100286	-2.44925
ENSMUSG00000039315	Clnk	1351468	protein_coding	1719	6.492	16.098	9.634	1.41	2.868	2.14		10.7413	2.13933	0.00149483	-2.32794
ENSMUSG00000028527	Ak4	87979	protein_coding	4646	10.623	14.86	13.487	0.705	5.162	2.14		12.99	2.669	0.00216646	-2.28303
ENSMUSG00000026070	Il18r1	105383	protein_coding	4817	96.795	83.589	79	28.918	16.061	9.277		86.4613	18.0853	0.000824667	-2.25723
ENSMUSG00000032014	Oaf	94852	protein_coding	2629	23.608	21.671	25.691	2.821	2.868	9.277		23.6567	4.98867	0.00118625	-2.24552
ENSMUSG00000038059	Smim3	1917088	protein_coding	6828	11.214	9.906	9.634	0.705	1.72	4.281		10.2513	2.23533	0.00199289	-2.19725
ENSMUSG00000019256	Ahr	105043	protein_coding	6163	12.984	7.43	9.634	4.232	1.72	0.713		10.016	2.22167	0.0026849	-2.17259
ENSMUSG00000004791	Pgf	105095	protein_coding	2903	10.033	14.86	6.422	1.41	0.573	4.995		10.4383	2.326	0.00496473	-2.16597
ENSMUSG00000022747	St3gal6	1888707	protein_coding	6172	16.525	13.621	28.26	5.642	4.588	2.854		19.4687	4.36133	0.00116738	-2.15831
ENSMUSG00000025324	Atp10a	1330809	protein_coding	5587	21.247	16.717	16.057	2.821	2.294	7.136		18.007	4.08367	0.00120842	-2.14062
ENSMUSG00000058672	Tubb2a	107861	protein_coding	1610	30.691	23.528	17.983	7.053	7.457	2.14		24.0673	5.55	0.0020338	-2.11652
ENSMUSG00000022844	Pdia5	1919849	protein_coding	2771	45.446	30.339	32.756	4.232	9.177	12.131		36.1803	8.51333	0.00120842	-2.08741
ENSMUSG00000004952	Rasa4	1858600	protein_coding	7485	15.345	22.29	17.341	4.937	5.162	2.854		18.3253	4.31767	0.000593533	-2.08552
ENSMUSG00000029530	Ccr9	1341902	protein_coding	10260	1021.66	988.829	955.071	255.333	214.533	234.066		988.52	234.644	0.000133935	-2.0748
ENSMUSG00000054263	Lifr	96788	protein_coding	10776	31.871	39.008	14.772	8.464	8.03	4.281		28.5503	6.925	0.00265855	-2.04362
ENSMUSG00000024232	Bambi	1915260	protein_coding	5074	29.51	26.005	14.772	5.642	10.325	1.427		23.429	5.798	0.00538745	-2.01467
ENSMUSG00000022540	Rogdi	1913299	protein_coding	2343	21.837	16.717	16.057	5.642	5.162	2.854		18.2037	4.55267	0.00075472	-1.99945
ENSMUSG00000034714	Ttyh2	2157091	protein_coding	3739	10.623	21.671	12.203	3.526	6.309	1.427		14.8323	3.754	0.00384714	-1.98225
ENSMUSG00000074657	Kif5a	109564	protein_coding	6990	23.608	13.621	17.983	5.642	2.868	5.708		18.404	4.73933	0.00120842	-1.95726
ENSMUSG00000025089	Gfra1	1100842	protein_coding	5476	107.418	91.019	89.919	20.454	29.254	26.403		96.1187	25.3703	0.000288962	-1.92167
ENSMUSG00000086236	5830418P13Rik	3604110	antisense	2764	29.51	36.531	19.268	9.169	6.883	7.136		28.4363	7.72933	0.00098891	-1.87932
ENSMUSG00000028064	Sema4a	107560	protein_coding	5406	111.55	87.304	87.35	34.561	30.975	14.272		95.4013	26.6027	0.00140243	-1.84244
ENSMUSG00000026879	Gsn	95851	protein_coding	3157	69.054	70.586	60.374	22.57	21.797	11.417		66.6713	18.5947	0.000834126	-1.84218
ENSMUSG00000039208	Metrnl	2384806	protein_coding	1586	25.379	30.339	13.487	9.169	2.294	7.849		23.0683	6.43733	0.00583933	-1.84138
ENSMUSG00000022849	Hspbap1	1913917	protein_coding	9423	33.051	22.909	16.699	4.937	8.03	7.849		24.2197	6.93867	0.00161112	-1.80345
ENSMUSG00000030785	Cox6a2	104649	protein_coding	680	605.559	621.037	540.8	162.933	184.705	164.845		589.132	170.828	0.000246955	-1.78605
ENSMUSG00000020926	Adam11	1098667	protein_coding	5669	15.345	17.337	10.918	7.053	5.162	0.713		14.5333	4.30933	0.00962757	-1.75383
ENSMUSG00000042812	Foxf1	1347470	protein_coding	2415	48.397	39.627	39.821	20.454	6.309	11.417		42.615	12.7267	0.00240653	-1.74351
ENSMUSG00000039787	Cercam	2139134	protein_coding	3383	38.363	37.769	35.325	6.348	11.472	15.699		37.1523	11.173	0.00142468	-1.73344
ENSMUSG00000023243	Kcnk5	1336175	protein_coding	3404	15.935	18.575	9.634	3.526	6.309	3.568		14.7147	4.46767	0.00242641	-1.71966
ENSMUSG00000025245	Lztfl1	1934860	protein_coding	11152	377.146	300.302	238.286	88.167	95.794	94.197		305.245	92.7193	0.000593533	-1.71902
ENSMUSG00000116957	Gm34680	5593839	lincRNA	1372	106.238	68.728	60.374	38.088	20.076	13.558		78.4467	23.9073	0.00294244	-1.71426
ENSMUSG00000025373	Rnf41	1914838	protein_coding	4457	22.428	15.479	11.561	4.232	5.162	5.708		16.4893	5.034	0.00161112	-1.71176
ENSMUSG00000034893	Cog3	2450151	protein_coding	5226	16.525	15.479	12.845	2.116	8.03	3.568		14.9497	4.57133	0.00334551	-1.70943
ENSMUSG00000054640	Slc8a1	107956	protein_coding	18807	33.051	43.961	19.91	9.874	3.441	16.413		32.3073	9.90933	0.00826453	-1.705
ENSMUSG00000029291	Rufy3	106484	protein_coding	10214	48.987	53.868	46.886	19.044	14.914	13.558		49.9137	15.8387	0.000549758	-1.65598
ENSMUSG00000075269	Bex6	3588247	protein_coding	1020	15.345	24.148	20.552	4.232	6.309	8.563		20.015	6.368	0.00181845	-1.65217
ENSMUSG00000041515	Irf8	96395	protein_coding	7055	84.4	92.257	64.87	19.044	25.812	32.112		80.509	25.656	0.00102209	-1.64985
ENSMUSG00000062070	Pgk1	97555	protein_coding	2244	11.804	21.671	21.837	4.937	6.883	6.422		18.4373	6.08067	0.00238412	-1.60033
ENSMUSG00000057193	Slc44a2	1915932	protein_coding	8677	51.938	63.775	64.87	26.097	13.193	20.694		60.1943	19.9947	0.00140243	-1.59001
ENSMUSG00000035868	Zfp983	1920479	protein_coding	4354	31.281	34.054	19.91	11.285	7.457	9.99		28.415	9.57733	0.00183293	-1.56896
ENSMUSG00000036106	Prr5	1924714	protein_coding	1917	30.691	43.342	37.252	7.758	15.487	14.985		37.095	12.7433	0.00213261	-1.54148
ENSMUSG00000024664	Fads3	1928740	protein_coding	3792	17.116	18.575	9.634	6.348	2.868	6.422		15.1083	5.21267	0.00513977	-1.53525
ENSMUSG00000041605	Inava	1921579	protein_coding	4977	22.428	13.621	19.268	6.348	8.03	4.995		18.439	6.45767	0.00208274	-1.51368
ENSMUSG00000039377	Hlx	96109	protein_coding	2278	19.477	13.002	21.837	6.348	8.03	4.995		18.1053	6.45767	0.00240071	-1.48733
ENSMUSG00000036587	Fut7	107692	protein_coding	2355	15.345	16.717	25.691	3.526	5.162	12.131		19.251	6.93967	0.00718124	-1.472
ENSMUSG00000076928	Trac	4439838	TR_C_gene	935	28.92	29.72	32.114	4.937	11.472	16.413		30.2513	10.9407	0.00468744	-1.4673
ENSMUSG00000040396	Abhd13	1916154	protein_coding	5191	35.412	35.293	17.983	8.464	10.898	12.845		29.5627	10.7357	0.00400457	-1.46136
ENSMUSG00000037944	Ccr7	103011	protein_coding	1978	23.018	39.627	39.179	10.58	13.193	13.558		33.9413	12.4437	0.00239089	-1.44763
ENSMUSG00000037138	Aff3	106927	protein_coding	6654	270.317	268.723	288.384	122.023	96.367	87.774		275.808	102.055	0.000834126	-1.43432
ENSMUSG00000040249	Lrp1	96828	protein_coding	17717	105.058	99.068	86.707	41.615	37.285	29.258		96.9443	36.0527	0.00103588	-1.42705
ENSMUSG00000104876	Trdc	98612	TR_C_gene	3865	322.256	338.072	353.896	112.854	121.033	146.291		338.075	126.726	0.000795011	-1.41563
ENSMUSG00000071369	Map3k5	1346876	protein_coding	6086	19.477	23.528	30.187	7.758	9.751	9.99		24.3973	9.16633	0.00173942	-1.41231
ENSMUSG00000033295	Ptprf	102695	protein_coding	9148	103.877	85.446	68.724	44.436	23.518	29.258		86.0157	32.404	0.00250528	-1.40843
ENSMUSG00000037754	Ppp1r16b	2151841	protein_coding	8844	36.003	17.956	25.691	9.169	13.193	7.849		26.55	10.0703	0.00440651	-1.3986
ENSMUSG00000051335	Gfod1	2145304	protein_coding	7208	125.125	87.923	118.821	47.963	33.843	44.244		110.623	42.0167	0.00152606	-1.39662
ENSMUSG00000051721	Wdcp	3040699	protein_coding	5891	17.706	13.002	13.487	4.937	4.015	7.849		14.7317	5.60033	0.00281529	-1.39534
ENSMUSG00000020689	Itgb3	96612	protein_coding	5901	14.755	16.098	17.983	7.758	2.294	8.563		16.2787	6.205	0.00828876	-1.39148
ENSMUSG00000050592	Fam78a	2443569	protein_coding	5973	21.247	26.624	25.048	14.106	8.03	5.708		24.3063	9.28133	0.00357809	-1.38893
ENSMUSG00000022010	Tsc22d1	109127	protein_coding	8994	597.886	521.349	468.222	235.583	185.278	187.68		529.152	202.847	0.00103588	-1.38329
ENSMUSG00000002012	Pnck	1347357	protein_coding	1971	50.168	39.627	26.975	15.517	13.766	16.413		38.9233	15.232	0.00279565	-1.35353
ENSMUSG00000016552	Foxred2	106315	protein_coding	5939	34.232	29.72	20.552	14.106	9.177	9.99		28.168	11.091	0.00296496	-1.34467
ENSMUSG00000039747	Orai2	2443195	protein_coding	6077	21.837	19.194	14.772	2.821	11.472	7.849		18.601	7.38067	0.0113974	-1.33356
ENSMUSG00000031785	Adgrg1	1340051	protein_coding	5421	171.752	167.178	196.537	81.114	61.377	71.361		178.489	71.284	0.00115669	-1.32418
ENSMUSG00000010307	Tmem86a	1915143	protein_coding	1887	12.984	16.098	18.626	7.053	3.441	8.563		15.9027	6.35233	0.00538745	-1.32391
ENSMUSG00000047139	Cd24a	88323	protein_coding	2580	45.446	51.391	64.228	23.981	18.355	22.122		53.6883	21.486	0.00164652	-1.32121
ENSMUSG00000056665	Them6	1925301	protein_coding	1784	17.706	22.29	28.26	7.758	7.457	12.131		22.752	9.11533	0.00334096	-1.31963
ENSMUSG00000056529	Ptafr	106066	protein_coding	3637	14.165	16.098	18.626	9.874	4.015	5.708		16.2963	6.53233	0.00468027	-1.31888
ENSMUSG00000035521	Gnptg	2147006	protein_coding	2249	15.345	11.764	14.772	4.937	6.883	4.995		13.9603	5.605	0.00217863	-1.31655
ENSMUSG00000021458	Aopep	1919311	protein_coding	11294	37.773	40.865	35.325	19.044	12.619	14.272		37.9877	15.3117	0.00161112	-1.3109
ENSMUSG00000028467	Gba2	2654325	protein_coding	4481	18.886	13.621	8.991	6.348	6.309	4.281		13.8327	5.646	0.00707129	-1.29278
ENSMUSG00000074604	Mgst2	2448481	protein_coding	3703	232.544	291.014	229.936	110.033	88.337	110.61		251.165	102.993	0.00142468	-1.28608
ENSMUSG00000023272	Creld2	1923987	protein_coding	1366	28.92	26.624	25.691	9.169	12.045	12.131		27.0783	11.115	0.00152606	-1.28463
ENSMUSG00000070576	Mn1	1261813	protein_coding	6940	182.966	143.649	154.147	64.891	82.601	53.521		160.254	67.0043	0.00206157	-1.25803
ENSMUSG00000024222	Fkbp5	104670	protein_coding	9468	160.538	171.512	165.066	86.756	69.407	52.093		165.705	69.4187	0.00205484	-1.25522
ENSMUSG00000020654	Adcy3	99675	protein_coding	6246	10.623	8.668	12.203	5.642	4.015	3.568		10.498	4.40833	0.00351858	-1.25181
ENSMUSG00000072663	Spef2	2443727	protein_coding	9916	18.886	14.86	10.276	7.758	5.162	5.708		14.674	6.20933	0.00550766	-1.24075
ENSMUSG00000032776	Mctp2	2685335	protein_coding	12351	34.822	30.339	17.983	16.222	9.751	9.277		27.7147	11.75	0.0078589	-1.23799
ENSMUSG00000041346	Wrap53	2384933	protein_coding	2062	14.755	14.86	21.837	4.937	6.309	10.704		17.1507	7.31667	0.00645485	-1.22901
ENSMUSG00000053310	Nrgn	1927184	protein_coding	1453	764.916	741.777	696.232	304.001	320.079	316.131		734.308	313.404	0.0011366	-1.22836
ENSMUSG00000024339	Tap2	98484	protein_coding	3781	253.201	213.617	147.082	84.64	109.561	68.507		204.633	87.5693	0.00437977	-1.22454
ENSMUSG00000022848	Slc49a4	2387188	protein_coding	5395	112.14	89.161	80.285	54.311	34.417	32.826		93.862	40.518	0.00336108	-1.21198
ENSMUSG00000032220	Myo1e	106621	protein_coding	5704	83.22	46.438	66.797	29.624	25.239	30.685		65.485	28.516	0.00409621	-1.19939
ENSMUSG00000015950	Ncf1	97283	protein_coding	3663	160.538	147.983	152.22	59.953	56.214	84.92		153.58	67.029	0.00215202	-1.19614
ENSMUSG00000040111	Gramd1b	1925037	protein_coding	10452	57.25	63.156	32.756	21.16	25.239	20.694		51.054	22.3643	0.00612684	-1.19082
ENSMUSG00000029822	Osbpl3	1918970	protein_coding	9021	44.266	36.531	28.902	14.106	24.091	9.99		36.5663	16.0623	0.00781417	-1.18683
ENSMUSG00000025372	Baiap2	2137336	protein_coding	4992	22.428	26.005	28.902	9.874	11.472	12.845		25.7783	11.397	0.00240507	-1.1775
ENSMUSG00000032010	Usp2	1858178	protein_coding	4818	28.33	22.29	23.764	10.58	14.914	7.849		24.7947	11.1143	0.00449877	-1.15761
ENSMUSG00000031609	Sap30	1929129	protein_coding	1178	17.116	22.29	17.341	9.169	5.736	10.704		18.9157	8.53633	0.00516383	-1.14789
ENSMUSG00000000915	Hip1r	1352504	protein_coding	7369	20.657	20.432	15.414	2.116	11.472	12.131		18.8343	8.573	0.035407	-1.13549
ENSMUSG00000060131	Atp8b4	1859664	protein_coding	6660	27.149	28.482	19.91	8.464	7.457	18.554		25.1803	11.4917	0.0108049	-1.13171
ENSMUSG00000027086	Fastkd1	2444596	protein_coding	5853	8.853	16.098	13.487	4.232	6.309	7.136		12.8127	5.89233	0.010149	-1.12066
ENSMUSG00000026285	Pdcd1	104879	protein_coding	1930	21.247	15.479	13.487	10.58	4.015	8.563		16.7377	7.71933	0.0143991	-1.11655
ENSMUSG00000030697	Ppp4c	1891763	protein_coding	4281	26.559	26.005	20.552	11.285	13.193	9.277		24.372	11.2517	0.00339747	-1.11509
ENSMUSG00000028737	Aldh4a1	2443883	protein_coding	4907	14.165	19.813	16.699	11.285	2.868	9.277		16.8923	7.81	0.0233554	-1.11297
ENSMUSG00000028464	Tpm2	98810	protein_coding	2909	96.204	121.359	110.472	51.489	50.478	49.953		109.345	50.64	0.00212727	-1.11054
ENSMUSG00000025464	Paox	1916983	protein_coding	4907	59.021	66.252	55.236	21.16	29.828	32.826		60.1697	27.938	0.00334096	-1.10681
ENSMUSG00000031885	Cbfb	99851	protein_coding	3480	92.663	91.019	75.789	45.847	39.006	35.68		86.4903	40.1777	0.00249246	-1.10615
ENSMUSG00000027333	Smox	2445356	protein_coding	3894	15.935	15.479	12.845	7.053	5.736	7.849		14.753	6.87933	0.00356426	-1.10067
ENSMUSG00000092060	Bend4	3648414	protein_coding	9886	28.33	15.479	27.618	11.99	12.045	9.277		23.809	11.104	0.00923274	-1.10043
ENSMUSG00000042787	Exog	2143333	protein_coding	6520	11.214	14.86	9.634	4.937	4.588	7.136		11.9027	5.55367	0.00683002	-1.09977
ENSMUSG00000029482	Aacs	1926144	protein_coding	3854	19.477	27.863	17.983	7.758	12.045	10.704		21.7743	10.169	0.00617527	-1.09845
ENSMUSG00000040270	Bach2	894679	protein_coding	9940	77.908	61.298	51.382	23.276	42.447	23.549		63.5293	29.7573	0.00736111	-1.09418
ENSMUSG00000025351	Cd63	99529	protein_coding	3682	213.067	189.468	193.968	98.747	87.19	94.197		198.834	93.378	0.0020338	-1.09041
ENSMUSG00000001082	Mfsd10	1915544	protein_coding	2894	69.645	50.153	45.601	29.624	28.107	19.981		55.133	25.904	0.0052455	-1.08974
ENSMUSG00000020323	Prss57	1920356	protein_coding	2843	37.183	50.153	34.04	18.338	18.355	20.694		40.4587	19.129	0.0038291	-1.08069
ENSMUSG00000051790	Nlgn2	2681835	protein_coding	5785	8.853	11.764	13.487	4.232	3.441	8.563		11.368	5.412	0.0153911	-1.07074
ENSMUSG00000045136	Tubb2b	1920960	protein_coding	2294	118.042	124.455	86.065	58.543	53.346	44.957		109.521	52.282	0.00406959	-1.06682
ENSMUSG00000069662	Marcks	96907	protein_coding	4048	25.379	18.575	16.057	7.758	10.325	10.704		20.0037	9.59567	0.00643158	-1.05981
ENSMUSG00000045349	Sh2d5	2446215	protein_coding	3740	68.464	52.63	59.732	31.034	22.944	32.826		60.2753	28.9347	0.00390171	-1.05877
ENSMUSG00000042228	Lyn	96892	protein_coding	4073	174.112	154.175	150.936	60.659	71.702	99.906		159.741	77.4223	0.00428802	-1.04491
ENSMUSG00000044734	Serpinb1a	1913472	protein_coding	2303	92.663	101.545	134.879	59.248	55.64	44.957		109.696	53.2817	0.00449877	-1.0418
ENSMUSG00000035235	Trim13	1913847	protein_coding	1650	15.345	13.621	9.634	7.758	7.457	3.568		12.8667	6.261	0.0164152	-1.03917
ENSMUSG00000027845	Dclre1b	2156057	protein_coding	8405	12.984	11.764	16.699	6.348	4.588	9.277		13.8157	6.73767	0.0101899	-1.03598
ENSMUSG00000115783	Bc1	104905	lincRNA	168	18.886	16.098	16.057	6.348	8.604	9.99		17.0137	8.314	0.00509096	-1.03308
ENSMUSG00000025791	Pgm1	97565	protein_coding	2921	85.58	81.112	79.642	34.561	38.432	47.812		82.1113	40.2683	0.00314212	-1.02794
ENSMUSG00000035376	Hacd2	1918007	protein_coding	3749	40.134	29.72	25.048	11.99	18.929	15.699		31.634	15.5393	0.00812017	-1.02555
ENSMUSG00000062908	Acadm	87867	protein_coding	3913	379.507	369.031	341.693	199.611	162.334	174.835		363.41	178.927	0.0026849	-1.02223
ENSMUSG00000044881	Coa4	1915435	protein_coding	2627	11.804	9.287	11.561	4.937	4.015	7.136		10.884	5.36267	0.00812017	-1.02119
ENSMUSG00000091512	Lamtor3	1929467	protein_coding	4151	230.183	162.844	137.448	90.988	88.337	82.065		176.825	87.13	0.00601048	-1.02108
ENSMUSG00000009145	Dqx1	2136388	protein_coding	3419	103.287	156.033	155.431	74.06	67.686	63.511		138.25	68.419	0.00538289	-1.01481
ENSMUSG00000053113	Socs3	1201791	protein_coding	2891	29.51	26.624	25.691	15.517	13.766	11.417		27.275	13.5667	0.00395616	-1.00751
ENSMUSG00000024867	Pip5k1b	107930	protein_coding	4035	23.608	25.386	24.406	16.222	16.061	4.281		24.4667	12.188	0.0319445	-1.00536
ENSMUSG00000000861	Bcl11a	106190	protein_coding	13175	156.996	131.885	120.106	60.659	58.509	84.92		136.329	68.0293	0.0048484	-1.00286
ENSMUSG00000018449	Rpain	1916973	protein_coding	2842	40.134	37.15	27.618	18.338	9.751	24.262		34.9673	17.4503	0.0164907	-1.00275
ENSMUSG00000020623	Map2k6	1346870	protein_coding	3444	5.902	6.191	7.065	9.169	14.914	14.272		6.386	12.785	0.00954762	1.00147
ENSMUSG00000037826	Ppm1k	2442111	protein_coding	6022	16.525	14.241	10.276	20.454	32.696	29.258		13.6807	27.4693	0.00954766	1.00568
ENSMUSG00000026482	Rgl1	107484	protein_coding	6907	31.871	24.767	36.61	59.953	68.26	59.943		31.0827	62.7187	0.00406959	1.01278
ENSMUSG00000022952	Runx1	99852	protein_coding	12025	455.644	351.074	351.327	871.8	753.161	713.615		386.015	779.525	0.00340744	1.01394
ENSMUSG00000016494	Cd34	88329	protein_coding	7290	256.152	229.715	292.88	546.638	523.713	507.38		259.582	525.91	0.00269772	1.01862
ENSMUSG00000031112	Stk26	1917665	protein_coding	5271	57.84	48.915	45.601	99.453	126.769	84.206		50.7853	103.476	0.00478569	1.02681
ENSMUSG00000021948	Prkcd	97598	protein_coding	5544	40.134	50.153	33.398	89.578	86.616	77.07		41.2283	84.4213	0.00379651	1.03397
ENSMUSG00000042599	Kdm7a	2443388	protein_coding	10057	31.281	26.624	28.902	72.65	57.935	47.812		28.9357	59.4657	0.00448909	1.03921
ENSMUSG00000052821	Cysltr1	1926218	protein_coding	5142	12.984	12.383	22.479	36.677	33.269	28.544		15.9487	32.83	0.00696861	1.04158
ENSMUSG00000053819	Camk2d	1341265	protein_coding	22493	54.299	51.391	54.593	113.559	103.824	112.751		53.4277	110.045	0.00235783	1.04243
ENSMUSG00000043004	Gng2	102705	protein_coding	4390	51.348	55.106	50.74	107.917	95.794	120.601		52.398	108.104	0.0026849	1.04484
ENSMUSG00000033066	Gas7	1202388	protein_coding	11688	60.201	47.057	35.967	105.801	102.677	88.488		47.7417	98.9887	0.00446512	1.05201
ENSMUSG00000036185	Sapcd1	2388100	protein_coding	1028	72.006	63.156	84.138	164.344	145.699	145.577		73.1	151.873	0.00269772	1.05493
ENSMUSG00000036053	Fmnl2	1918659	protein_coding	5636	25.969	22.909	28.26	52.9	56.214	52.093		25.7127	53.7357	0.00246485	1.0634
ENSMUSG00000041235	Chd7	2444748	protein_coding	13786	21.837	16.717	26.975	42.32	39.006	55.662		21.843	45.6627	0.00538745	1.06384
ENSMUSG00000026797	Stxbp1	107363	protein_coding	4997	13.574	11.145	10.918	19.749	24.091	30.685		11.879	24.8417	0.00506025	1.06435
ENSMUSG00000042851	Zc3h6	1926001	protein_coding	5668	5.902	10.526	3.853	15.517	15.487	11.417		6.76033	14.1403	0.0147086	1.06465
ENSMUSG00000020564	Atxn7l1	3584458	protein_coding	10049	27.149	26.005	10.276	48.668	40.726	44.244		21.1433	44.546	0.0134205	1.07509
ENSMUSG00000037722	Gnpnat1	1858963	protein_coding	4735	6.492	14.86	7.707	16.928	25.239	19.267		9.68633	20.478	0.011568	1.08005
ENSMUSG00000026425	Srgap2	109605	protein_coding	12560	38.954	27.863	17.983	60.659	76.291	43.53		28.2667	60.16	0.011987	1.0897
ENSMUSG00000029178	Klf3	1342773	protein_coding	11243	97.975	89.161	73.22	221.476	177.248	156.281		86.7853	185.002	0.00338797	1.09202
ENSMUSG00000005371	Fbxo11	2147134	protein_coding	4397	64.923	58.202	50.74	139.657	107.84	123.455		57.955	123.651	0.0026849	1.09326
ENSMUSG00000064373	Selenop	894288	protein_coding	2842	14.755	17.956	22.479	48.668	37.285	32.112		18.3967	39.355	0.00495094	1.0971
ENSMUSG00000074785	Plxnc1	1890127	protein_coding	8349	21.247	23.528	15.414	41.615	43.021	44.244		20.063	42.96	0.00305323	1.09846
ENSMUSG00000027435	Cd93	106664	protein_coding	6677	223.1	227.858	240.213	541.701	487.002	454.573		230.39	494.425	0.00199289	1.10167
ENSMUSG00000052407	Ccdc171	1922152	protein_coding	5999	4.131	6.81	6.422	11.99	10.325	14.985		5.78767	12.4333	0.00637602	1.10316
ENSMUSG00000090019	Gimap1	109368	protein_coding	3073	11.804	22.909	9.634	33.151	34.417	27.831		14.7823	31.7997	0.00843066	1.10514
ENSMUSG00000056737	Capg	1098259	protein_coding	2529	38.954	39.627	33.398	95.926	81.453	64.939		37.3263	80.7727	0.00311816	1.11367
ENSMUSG00000040710	St8sia4	106018	protein_coding	20091	34.822	28.482	14.772	67.712	53.346	48.525		26.0253	56.5277	0.00898219	1.11904
ENSMUSG00000090272	Mndal	3780953	protein_coding	3591	66.694	69.967	62.943	133.309	149.714	150.572		66.5347	144.532	0.00183293	1.11921
ENSMUSG00000033721	Vav3	1888518	protein_coding	6005	16.525	17.956	17.341	45.847	40.726	26.403		17.274	37.6587	0.00509096	1.12438
ENSMUSG00000001025	S100a6	1339467	protein_coding	1367	30.691	39.008	44.959	87.462	83.174	80.638		38.2193	83.758	0.00242641	1.13192
ENSMUSG00000022018	Rgcc	1913464	protein_coding	918	47.807	57.583	81.569	135.425	114.723	159.849		62.3197	136.666	0.00418858	1.13289
ENSMUSG00000113894	Gm48838	6098568	TEC	1234	12.394	7.43	3.211	19.044	16.061	15.699		7.67833	16.9347	0.0163163	1.14111
ENSMUSG00000022965	Ifngr2	107654	protein_coding	3767	9.443	18.575	17.341	27.508	33.843	39.248		15.1197	33.533	0.00629366	1.14916
ENSMUSG00000028378	Ptgr1	1914353	protein_coding	2296	28.92	8.668	21.195	35.972	48.757	45.671		19.5943	43.4667	0.0147081	1.14947
ENSMUSG00000072621	Slfn10-ps	3512288	transcribed_unprocessed_pseudogene	3621	38.954	34.674	26.975	64.891	72.849	85.633		33.5343	74.4577	0.00270493	1.15078
ENSMUSG00000068551	Zfp467	1916160	protein_coding	4255	10.623	7.43	7.707	17.633	24.091	15.699		8.58667	19.141	0.00449877	1.1565
ENSMUSG00000031996	Aplp2	88047	protein_coding	5875	37.773	38.389	31.471	78.292	96.367	65.652		35.8777	80.1037	0.00269337	1.15878
ENSMUSG00000029924	Slc37a3	1919394	protein_coding	5409	14.165	6.191	8.991	21.16	18.929	25.69		9.78233	21.9263	0.00672191	1.16441
ENSMUSG00000028073	Pear1	1920432	protein_coding	6781	5.311	1.857	6.422	10.58	9.177	10.704		4.53	10.1537	0.0144249	1.16442
ENSMUSG00000003746	Man1a	104677	protein_coding	9647	7.672	9.287	8.349	19.044	17.782	19.981		8.436	18.9357	0.00210545	1.16648
ENSMUSG00000031402	Mpp1	105941	protein_coding	5343	41.905	33.435	32.114	90.988	73.996	77.07		35.818	80.6847	0.00210545	1.17161
ENSMUSG00000056515	Rab31	1914603	protein_coding	3813	28.33	27.863	13.487	60.659	49.904	47.812		23.2267	52.7917	0.00579623	1.18453
ENSMUSG00000013846	St3gal1	98304	protein_coding	6851	12.394	7.43	7.065	23.981	19.503	17.84		8.963	20.4413	0.00437977	1.18944
ENSMUSG00000062380	Tubb3	107813	protein_coding	1868	11.214	8.049	17.983	35.972	23.518	25.69		12.4153	28.3933	0.00707733	1.19343
ENSMUSG00000073179	Gm10478	3714531	pseudogene	396	7.672	6.81	8.349	14.106	18.929	19.267		7.61033	17.434	0.00269337	1.19587
ENSMUSG00000053931	Cnn3	1919244	protein_coding	3037	112.73	128.789	100.195	253.217	275.91	254.047		113.905	261.058	0.00152606	1.19654
ENSMUSG00000059498	Fcgr3	95500	protein_coding	1736	41.905	40.246	26.333	81.114	91.205	76.356		36.1613	82.8917	0.0026849	1.19678
ENSMUSG00000070315	4930581F22Rik	1926184	processed_transcript	5954	10.623	11.764	12.203	35.267	18.355	25.69		11.53	26.4373	0.00525759	1.19718
ENSMUSG00000079557	Marchf2	1925915	protein_coding	5997	15.345	10.526	15.414	38.793	19.503	36.394		13.7617	31.5633	0.00879044	1.19759
ENSMUSG00000001156	Mxd1	96908	protein_coding	7072	40.134	25.386	22.479	77.587	61.95	62.798		29.333	67.445	0.00339747	1.20119
ENSMUSG00000020570	Sypl	108081	protein_coding	8345	22.428	28.482	23.764	55.016	60.803	56.375		24.8913	57.398	0.00161112	1.20536
ENSMUSG00000025357	Dgka	102952	protein_coding	4762	8.853	5.572	8.349	18.338	16.634	17.84		7.59133	17.604	0.00269337	1.21348
ENSMUSG00000020034	Tcp11l2	2444679	protein_coding	3438	13.574	9.287	7.707	25.392	23.518	22.122		10.1893	23.6773	0.00294244	1.21645
ENSMUSG00000036093	Arl5a	1922673	protein_coding	5409	19.477	25.386	15.414	55.721	43.021	42.103		20.0923	46.9483	0.00282137	1.22443
ENSMUSG00000035000	Dpp4	94919	protein_coding	6319	31.281	18.575	19.268	60.659	56.788	44.244		23.0413	53.897	0.00338797	1.22598
ENSMUSG00000005087	Cd44	88338	protein_coding	6776	99.746	113.309	96.342	224.298	261.57	243.343		103.132	243.07	0.00128809	1.23688
ENSMUSG00000022837	Iqcb1	2443764	protein_coding	5388	11.214	4.953	9.634	17.633	21.223	22.122		8.60033	20.326	0.00516443	1.24086
ENSMUSG00000012519	Mlkl	1921818	protein_coding	2303	5.311	5.572	5.138	14.106	9.751	14.272		5.34033	12.7097	0.00275684	1.25092
ENSMUSG00000028042	Zbtb7b	102755	protein_coding	5591	8.262	3.715	12.845	17.633	20.076	22.122		8.274	19.9437	0.00908702	1.26927
ENSMUSG00000019842	Traf3ip2	2143599	protein_coding	3687	7.082	6.191	3.853	9.169	14.34	17.84		5.70867	13.783	0.00764133	1.27166
ENSMUSG00000005873	Reep5	1270152	protein_coding	3151	252.611	284.203	257.554	673.6	633.274	613.709		264.789	640.194	0.00103588	1.27366
ENSMUSG00000021596	Mctp1	1926021	protein_coding	8193	4.131	3.095	5.138	9.874	8.03	12.131		4.12133	10.0117	0.00390225	1.2805
ENSMUSG00000026880	Stom	95403	protein_coding	2827	14.165	7.43	9.634	31.034	20.076	24.976		10.4097	25.362	0.00406959	1.28474
ENSMUSG00000052852	Reep1	1098827	protein_coding	4112	5.311	11.764	5.138	21.16	18.355	14.985		7.40433	18.1667	0.00557041	1.29485
ENSMUSG00000020120	Plek	1860485	protein_coding	4486	20.657	28.482	20.552	53.605	65.392	52.093		23.2303	57.03	0.00169506	1.29571
ENSMUSG00000063275	Hacd1	1353592	protein_coding	2118	28.92	16.717	22.479	65.596	45.315	56.375		22.7053	55.762	0.00269772	1.29625
ENSMUSG00000112501	Gm33091	5592250	lincRNA	748	4.131	4.334	4.495	14.812	9.177	7.849		4.32	10.6127	0.00495094	1.29668
ENSMUSG00000028977	Casz1	1196251	protein_coding	12524	8.262	8.668	10.918	29.624	18.355	20.694		9.28267	22.891	0.00275473	1.30217
ENSMUSG00000044150	Bclaf3	2685992	protein_coding	4869	16.525	25.386	17.341	58.543	41.3	46.385		19.7507	48.7427	0.00239546	1.30328
ENSMUSG00000037913	Tmem156	2685292	protein_coding	3309	5.311	5.572	1.926	9.874	10.325	11.417		4.26967	10.5387	0.00718124	1.3035
ENSMUSG00000053007	Creb5	2443973	protein_coding	25021	72.006	70.586	53.309	187.62	150.288	153.427		65.3003	163.778	0.00140243	1.32658
ENSMUSG00000024659	Anxa1	96819	protein_coding	2911	6.492	9.906	17.341	24.686	31.549	28.544		11.2463	28.2597	0.00483024	1.32929
ENSMUSG00000001128	Cfp	97545	protein_coding	1736	4.131	8.049	1.284	9.874	12.619	11.417		4.488	11.3033	0.0156399	1.3326
ENSMUSG00000096349	Gm22513	5452290	snRNA	164	2.951	5.572	4.495	11.99	10.898	9.99		4.33933	10.9593	0.00275684	1.33661
ENSMUSG00000030691	Fchsd2	2448475	protein_coding	16627	45.446	33.435	37.252	122.729	100.956	72.075		38.711	98.5867	0.00240653	1.34865
ENSMUSG00000021552	Gkap1	1891694	protein_coding	5773	11.214	7.43	5.78	20.454	14.914	27.117		8.14133	20.8283	0.00477229	1.35521
ENSMUSG00000079606	Fsip2l	2685441	protein_coding	2122	24.788	26.005	28.26	56.427	67.686	78.497		26.351	67.5367	0.00120842	1.35781
ENSMUSG00000005125	Ndrg1	1341799	protein_coding	6596	18.296	14.86	13.487	45.847	37.285	37.108		15.5477	40.08	0.00129095	1.36618
ENSMUSG00000061731	Ext1	894663	protein_coding	8077	7.082	14.86	3.853	16.928	21.223	29.258		8.59833	22.4697	0.0101316	1.38585
ENSMUSG00000027368	Dusp2	101911	protein_coding	2003	129.846	152.937	102.122	318.813	352.775	339.681		128.302	337.09	0.00107633	1.39359
ENSMUSG00000019866	Crybg1	109544	protein_coding	7799	18.296	10.526	13.487	39.499	37.858	34.253		14.103	37.2033	0.00161112	1.39943
ENSMUSG00000019947	Arid5b	2175912	protein_coding	10060	2.951	17.337	21.837	34.561	28.68	48.525		14.0417	37.2553	0.0239879	1.40773
ENSMUSG00000028525	Pde4b	99557	protein_coding	10560	74.957	69.348	72.577	217.95	181.837	183.399		72.294	194.395	0.00074834	1.42705
ENSMUSG00000020657	Dnajc27	2443036	protein_coding	5088	4.721	3.715	3.853	9.169	11.472	12.845		4.09633	11.162	0.00161112	1.44619
ENSMUSG00000037295	Ldlrap1	2140175	protein_coding	7010	27.149	32.816	39.821	93.104	99.235	79.924		33.262	90.7543	0.00103588	1.44809
ENSMUSG00000025171	Ubtd1	2385092	protein_coding	1687	2.36	15.479	4.495	23.276	16.061	22.122		7.44467	20.4863	0.0127389	1.46038
ENSMUSG00000021892	Sh3bp5	1344391	protein_coding	3194	20.067	19.194	10.918	57.132	53.346	27.831		16.7263	46.103	0.00513209	1.46274
ENSMUSG00000075602	Ly6a	107527	protein_coding	1205	30.1	37.15	28.902	83.23	97.515	85.633		32.0507	88.7927	0.000775082	1.47009
ENSMUSG00000026718	Stam	1329014	protein_coding	8386	38.363	30.958	36.61	98.747	99.809	96.338		35.3103	98.298	0.000630459	1.47707
ENSMUSG00000076749	Trgc1	98625	TR_C_gene	924	344.094	354.17	305.725	1041.79	988.344	773.559		334.663	934.563	0.000791718	1.48158
ENSMUSG00000021190	Lgmn	1330838	protein_coding	2323	10.033	8.668	5.78	28.918	13.193	26.403		8.16033	22.838	0.00535675	1.48474
ENSMUSG00000027544	Nfatc2	102463	protein_coding	10578	4.721	2.476	7.065	16.928	10.325	12.845		4.754	13.366	0.00483024	1.49135
ENSMUSG00000026883	Dab2ip	1916851	protein_coding	8366	14.755	11.764	7.065	32.445	28.68	33.539		11.1947	31.5547	0.00197066	1.49504
ENSMUSG00000056144	Trim34a	2137359	protein_coding	2592	4.131	2.476	4.495	12.696	8.03	10.704		3.70067	10.4767	0.0026849	1.50132
ENSMUSG00000024535	Snx24	1916476	protein_coding	2456	13.574	3.715	4.495	16.222	25.239	20.694		7.26133	20.7183	0.00663724	1.5126
ENSMUSG00000073902	Gm1966	3584360	unprocessed_pseudogene	7293	131.617	110.213	98.911	363.955	307.459	301.145		113.58	324.186	0.000737412	1.51311
ENSMUSG00000066621	Tecpr1	1917631	protein_coding	12772	18.296	7.43	9.634	28.918	39.006	33.539		11.7867	33.821	0.00269337	1.52076
ENSMUSG00000054619	Mettl7a1	1916523	protein_coding	2595	12.984	9.287	10.918	38.088	25.239	32.112		11.063	31.813	0.00120865	1.52387
ENSMUSG00000059142	Zfp945	2445132	protein_coding	10173	2.951	7.43	7.707	20.454	18.929	12.845		6.02933	17.4093	0.00446512	1.52979
ENSMUSG00000062585	Cnr2	104650	protein_coding	3982	6.492	2.476	3.853	8.464	14.34	14.272		4.27367	12.3587	0.0046719	1.53198
ENSMUSG00000020638	Cmpk2	99830	protein_coding	4163	2.36	6.191	3.211	11.99	12.045	9.99		3.92067	11.3417	0.00294244	1.53246
ENSMUSG00000033684	Qsox1	1330818	protein_coding	8291	7.082	8.049	5.78	27.508	16.061	17.126		6.97033	20.2317	0.0020338	1.53732
ENSMUSG00000040061	Plcb2	107465	protein_coding	6597	4.131	6.81	8.349	25.392	16.634	14.272		6.43	18.766	0.00305323	1.54523
ENSMUSG00000110633	Gm32122	5591281	lincRNA	2259	208.935	162.225	118.821	642.565	388.339	404.62		163.327	478.508	0.0020338	1.55078
ENSMUSG00000070858	Gm1673	2686519	protein_coding	669	2.951	16.098	5.78	22.57	19.503	30.685		8.27633	24.2527	0.00879044	1.55108
ENSMUSG00000021699	Pde4d	99555	protein_coding	12006	10.623	6.191	4.495	28.213	18.355	16.413		7.103	20.9937	0.00339747	1.56345
ENSMUSG00000079227	Ccr5	107182	protein_coding	8434	17.116	13.621	12.203	52.9	47.036	27.117		14.3133	42.351	0.00235728	1.56504
ENSMUSG00000000127	Fer	105917	protein_coding	4680	10.033	4.334	1.926	14.106	14.914	19.267		5.431	16.0957	0.00707129	1.56738
ENSMUSG00000078853	Igtp	107729	protein_coding	2022	7.082	5.572	3.853	18.338	11.472	19.267		5.50233	16.359	0.00242641	1.57197
ENSMUSG00000039997	Ifi203	96428	protein_coding	6706	54.889	39.627	35.325	129.782	137.094	120.601		43.2803	129.159	0.000775082	1.57736
ENSMUSG00000022861	Dgkg	105060	protein_coding	9255	15.935	14.241	8.349	49.373	38.432	27.831		12.8417	38.5453	0.0024073	1.58572
ENSMUSG00000071713	Csf2rb	1339759	protein_coding	7277	47.807	21.671	35.967	98.747	100.956	117.033		35.1483	105.579	0.00161112	1.58679
ENSMUSG00000076441	Ass1	88090	protein_coding	2414	7.672	19.194	41.105	61.364	84.895	59.23		22.657	68.4963	0.00764677	1.59607
ENSMUSG00000040856	Dlk1	94900	protein_coding	5657	17.706	14.86	18.626	59.248	57.935	38.535		17.064	51.906	0.00102209	1.60495
ENSMUSG00000026012	Cd28	88327	protein_coding	6122	8.853	4.334	7.065	22.57	17.782	21.408		6.75067	20.5867	0.00152606	1.60861
ENSMUSG00000033355	Rtp4	1915025	protein_coding	2131	12.984	12.383	3.211	27.508	20.076	39.962		9.526	29.182	0.0088918	1.61514
ENSMUSG00000057914	Cacnb2	894644	protein_coding	13228	16.525	15.479	21.837	51.489	50.478	65.652		17.947	55.873	0.000741808	1.63841
ENSMUSG00000032864	Rag2	97849	protein_coding	3424	14.165	10.526	11.561	35.972	47.036	29.971		12.084	37.6597	0.000975889	1.63992
ENSMUSG00000004837	Grap	1918770	protein_coding	1793	0.59	4.334	8.349	16.222	10.898	14.985		4.42433	14.035	0.0134006	1.6655
ENSMUSG00000032579	Hemk1	1916786	protein_coding	3646	8.853	6.81	3.211	20.454	20.65	19.267		6.29133	20.1237	0.00210342	1.67746
ENSMUSG00000009350	Mpo	97137	protein_coding	3424	3.541	2.476	9.634	19.044	18.355	12.845		5.217	16.748	0.00448909	1.6827
ENSMUSG00000005672	Kit	96677	protein_coding	8911	33.051	26.624	30.829	100.863	88.337	102.047		30.168	97.0823	0.000395667	1.68619
ENSMUSG00000054364	Rhob	107949	protein_coding	2349	31.281	16.717	16.699	69.828	76.291	62.798		21.5657	69.639	0.00107633	1.69116
ENSMUSG00000061311	Rag1	97848	protein_coding	6608	19.477	26.005	16.699	56.427	68.26	77.784		20.727	67.4903	0.00074834	1.70317
ENSMUSG00000008398	Elk3	101762	protein_coding	4550	30.691	42.104	36.61	115.675	124.475	116.319		36.4683	118.823	0.000397015	1.7041
ENSMUSG00000021025	Nfkbia	104741	protein_coding	1610	615.592	557.88	524.101	2005.99	1747.82	1781.18		565.858	1845	0.000302308	1.70511
ENSMUSG00000097636	Mirt1	1922001	processed_transcript	8569	14.165	11.145	5.138	42.32	38.432	18.554		10.1493	33.102	0.00538745	1.70553
ENSMUSG00000069793	Slfn9	2445121	protein_coding	5965	1.18	4.334	3.853	11.99	8.604	10.704		3.12233	10.4327	0.00339747	1.74041
ENSMUSG00000097583	6430590A07Rik	3648839	processed_transcript	4487	7.082	8.668	1.926	19.044	19.503	20.694		5.892	19.747	0.00407268	1.7448
ENSMUSG00000032578	Cish	103159	protein_coding	6419	57.84	28.482	61.658	198.2	152.008	151.286		49.3267	167.165	0.00140243	1.76083
ENSMUSG00000047798	Cd300lf	2442359	protein_coding	5149	9.443	1.238	6.422	17.633	24.091	16.413		5.701	19.379	0.00764133	1.76521
ENSMUSG00000032802	Srxn1	104971	protein_coding	2820	8.853	4.334	6.422	26.097	17.208	23.549		6.53633	22.2847	0.00130941	1.7695
ENSMUSG00000064147	Rab44	3045302	protein_coding	5065	8.853	4.334	10.918	29.624	26.96	26.403		8.035	27.6623	0.00142452	1.78355
ENSMUSG00000040007	Bahd1	2139371	protein_coding	4664	5.311	4.334	8.349	19.749	19.503	23.549		5.998	20.9337	0.000840017	1.80327
ENSMUSG00000027238	Frmd5	2442557	protein_coding	7546	20.067	16.717	9.634	59.953	57.361	44.957		15.4727	54.0903	0.00103588	1.80565
ENSMUSG00000075254	Heg1	1924696	protein_coding	12728	5.311	5.572	7.707	24.686	20.076	20.694		6.19667	21.8187	0.000526033	1.816
ENSMUSG00000000409	Lck	96756	protein_coding	2929	38.088	20.076	44.244	123.354	132.504	107.26		34.136	121.039	0.00103906	1.82611
ENSMUSG00000072620	Slfn2	1313258	protein_coding	1664	6.492	11.145	5.78	35.972	31.549	16.413		7.80567	27.978	0.00245601	1.8417
ENSMUSG00000001173	Ocrl	109589	protein_coding	9486	5.902	4.334	3.853	24.686	13.193	12.845		4.69633	16.908	0.00164871	1.8481
ENSMUSG00000000732	Icosl	1354701	protein_coding	4620	1.77	4.953	2.569	14.812	10.898	7.849		3.09733	11.1863	0.0026849	1.85264
ENSMUSG00000029469	Ift81	1098597	protein_coding	5840	1.18	4.953	2.569	11.99	10.325	9.277		2.90067	10.5307	0.0026849	1.86014
ENSMUSG00000043289	Mei4	1922283	protein_coding	4121	1.77	5.572	5.138	14.812	14.34	16.413		4.16	15.1883	0.00199289	1.86831
ENSMUSG00000027669	Gnb4	104581	protein_coding	12692	11.214	12.383	10.918	45.141	39.579	42.103		11.505	42.2743	0.000239539	1.87752
ENSMUSG00000026657	Frmd4a	1919850	protein_coding	23468	8.853	1.857	7.065	15.517	21.797	28.544		5.925	21.9527	0.00456903	1.88951
ENSMUSG00000058794	Nfe2	97308	protein_coding	2988	7.672	7.43	5.138	16.928	36.137	22.122		6.74667	25.0623	0.00150712	1.89327
ENSMUSG00000106847	Peg13	2663476	sense_intronic	4725	8.853	13.621	10.276	41.615	44.168	36.394		10.9167	40.7257	0.000395432	1.89941
ENSMUSG00000002500	Rpl3l	1913461	protein_coding	1643	10.033	3.095	8.349	38.088	18.355	32.826		7.159	29.7563	0.00266759	2.05537
ENSMUSG00000001700	Gramd3	1914815	protein_coding	5679	8.262	4.334	5.138	30.329	16.061	28.544		5.91133	24.978	0.00107633	2.0791
ENSMUSG00000021725	Parp8	1098713	protein_coding	8882	14.165	14.241	10.276	66.302	36.711	63.511		12.894	55.508	0.00060258	2.106
ENSMUSG00000073940	Hbb-bt	5474850	protein_coding	703	109.779	157.271	127.813	565.683	595.415	538.78		131.621	566.626	0.000157743	2.10601
ENSMUSG00000028173	Wls	1915401	protein_coding	8792	1.18	9.906	1.926	25.392	11.472	19.981		4.33733	18.9483	0.00545798	2.12719
ENSMUSG00000004113	Cacna1b	88296	protein_coding	9942	2.951	9.906	3.211	31.74	16.061	22.835		5.356	23.5453	0.00234226	2.13621
ENSMUSG00000040732	Erg	95415	protein_coding	3466	10.623	27.863	22.479	66.302	99.235	102.76		20.3217	89.4323	0.00105298	2.13778
ENSMUSG00000079445	B3gnt7	2384394	protein_coding	4137	4.721	3.095	3.853	17.633	22.371	12.131		3.88967	17.3783	0.000629891	2.15957
ENSMUSG00000045038	Prkce	97599	protein_coding	7261	32.461	24.148	29.544	119.907	133.079	144.15		28.7177	132.379	0.000133935	2.20466
ENSMUSG00000025492	Ifitm3	1913391	protein_coding	678	2.951	3.095	1.926	18.338	10.898	9.277		2.65733	12.8377	0.000808768	2.27233
ENSMUSG00000030921	Trim30a	98178	protein_coding	4111	5.902	3.715	1.926	21.16	18.929	21.408		3.84767	20.499	0.000549758	2.4135
ENSMUSG00000026950	Neb	97292	protein_coding	26675	5.311	4.334	5.138	34.561	13.766	30.685		4.92767	26.3373	0.000908298	2.41813
ENSMUSG00000026921	Egfl7	2449923	protein_coding	3581	54.299	54.487	85.423	323.751	333.845	381.784		64.7363	346.46	0.000133935	2.42004
ENSMUSG00000050394	Armcx6	2147993	protein_coding	2486	7.082	3.095	3.211	27.508	24.665	19.981		4.46267	24.0513	0.000456769	2.43014
ENSMUSG00000053559	Smagp	2448476	protein_coding	1464	2.36	3.095	0.642	7.758	10.898	14.272		2.03233	10.976	0.00148168	2.43314
ENSMUSG00000103883	Gm37010	5610238	TEC	1704	7.672	0.619	1.284	19.044	17.208	15.699		3.19167	17.317	0.00269337	2.43981
ENSMUSG00000074272	Ceacam1	1347245	protein_coding	5806	5.311	0	3.853	16.222	14.34	19.267		3.05467	16.6097	0.00446512	2.44294
ENSMUSG00000094910	D430019H16Rik	2443127	protein_coding	5786	5.311	2.476	0	16.928	10.898	15.699		2.59567	14.5083	0.00406959	2.4827
ENSMUSG00000049804	Armcx4	2147887	protein_coding	7996	36.003	45.2	34.683	233.467	202.487	214.798		38.6287	216.917	0.00010401	2.4894
ENSMUSG00000022584	Ly6c2	3712069	protein_coding	2740	18.296	15.479	12.845	88.872	93.499	82.065		15.54	88.1453	0.000111225	2.5039
ENSMUSG00000030172	Erc1	2151013	protein_coding	16271	3.541	11.145	4.495	50.079	33.843	25.69		6.39367	36.5373	0.00100286	2.51466
ENSMUSG00000071392	Ect2l	3641723	protein_coding	4257	8.262	4.953	6.422	47.257	26.386	43.53		6.54567	39.0577	0.00028594	2.57699
ENSMUSG00000032251	Irak1bp1	1929475	protein_coding	2158	28.33	24.148	22.479	158.701	134.226	157.709		24.9857	150.212	8.37403e-05	2.58783
ENSMUSG00000021978	Extl3	1860765	protein_coding	6063	2.951	6.191	3.211	19.044	33.269	25.69		4.11767	26.001	0.000350427	2.65867
ENSMUSG00000025014	Dntt	98659	protein_coding	2292	38.363	32.197	47.528	321.635	229.447	201.953		39.3627	251.012	0.000133935	2.67285
ENSMUSG00000030257	Srgap3	2152938	protein_coding	9852	2.951	2.476	1.284	16.222	16.634	9.99		2.237	14.282	0.000401675	2.67456
ENSMUSG00000033826	Dnah8	107714	protein_coding	26820	6.492	3.095	1.926	30.329	18.355	25.69		3.83767	24.7913	0.000596766	2.69153
ENSMUSG00000034485	Uaca	1919815	protein_coding	5807	3.541	6.81	6.422	51.489	30.975	33.539		5.591	38.6677	0.000224803	2.78995
ENSMUSG00000111118	Gm6545	3643874	processed_pseudogene	1786	1.77	1.857	1.284	11.285	12.045	12.131		1.637	11.8203	0.000111225	2.85214
ENSMUSG00000025779	Ly96	1341909	protein_coding	1021	2.951	3.715	3.853	20.454	20.65	34.967		3.50633	25.357	0.000153544	2.85435
ENSMUSG00000026770	Il2ra	96549	protein_coding	5711	4.721	2.476	0.642	17.633	17.208	25.69		2.613	20.177	0.000800429	2.94893
ENSMUSG00000022236	Ropn1l	2182357	protein_coding	957	1.77	0.619	1.284	12.696	9.177	9.277		1.22433	10.3833	0.000202752	3.0842
ENSMUSG00000036634	Mag	96912	protein_coding	4072	0.59	3.095	0.642	10.58	13.766	14.272		1.44233	12.8727	0.000526033	3.15783
ENSMUSG00000004633	Chn2	1917243	protein_coding	5812	4.131	2.476	1.284	19.749	26.386	25.69		2.63033	23.9417	0.000171278	3.18621
ENSMUSG00000047496	Rnf152	2443787	protein_coding	8532	2.36	1.238	0	16.928	5.162	10.704		1.19933	10.9313	0.00228674	3.18816
ENSMUSG00000029299	Abcg3	1351624	protein_coding	3550	1.18	3.095	1.926	16.222	21.223	19.267		2.067	18.904	0.000133935	3.19308
ENSMUSG00000037922	Bank1	2442120	protein_coding	7486	5.902	2.476	6.422	47.257	39.006	51.38		4.93333	45.881	0.000133935	3.21726
ENSMUSG00000035539	Ccdc180	2685871	protein_coding	5292	1.77	3.095	1.284	25.392	15.487	17.84		2.04967	19.573	0.000150491	3.2554
ENSMUSG00000023959	Clic5	1917912	protein_coding	9669	0.59	1.857	0.642	11.285	13.193	6.422		1.02967	10.3	0.00042446	3.3224
ENSMUSG00000071714	Csf2rb2	1339760	protein_coding	4740	2.36	0.619	5.138	45.141	20.65	19.267		2.70567	28.3527	0.000896547	3.38943
ENSMUSG00000022817	Itgb5	96614	protein_coding	3553	0	2.476	0.642	14.812	11.472	6.422		1.03933	10.902	0.00118299	3.39086
ENSMUSG00000039239	Tgfb2	98726	protein_coding	5791	5.902	3.715	12.203	105.095	56.788	68.507		7.27333	76.7967	0.000243741	3.40036
ENSMUSG00000055446	A630091E08Rik	2442837	lincRNA	828	0.59	1.238	1.284	14.812	11.472	7.849		1.03733	11.3777	0.000168801	3.45525
ENSMUSG00000062372	Otof	1891247	protein_coding	7904	0.59	0.619	7.707	43.731	35.564	18.554		2.972	32.6163	0.00142452	3.45609
ENSMUSG00000020641	Rsad2	1929628	protein_coding	4335	1.18	2.476	1.284	16.928	10.898	27.117		1.64667	18.3143	0.00028594	3.47535
ENSMUSG00000037362	Ccn3	109185	protein_coding	2869	4.131	1.857	11.561	58.543	61.377	79.211		5.84967	66.377	0.000396451	3.50426
ENSMUSG00000002699	Lcp2	1321402	protein_coding	4459	3.541	0.619	3.853	28.918	37.285	24.976		2.671	30.393	0.000327757	3.50829
ENSMUSG00000079110	Capn3	107437	protein_coding	4316	1.77	1.238	0	16.222	10.325	8.563		1.00267	11.7033	0.00060258	3.54501
ENSMUSG00000090214	Gm15657	3783100	antisense	1517	0.59	1.857	5.78	37.383	25.239	33.539		2.74233	32.0537	0.000479261	3.54701
ENSMUSG00000001211	Agpat3	1336186	protein_coding	7790	1.77	0	1.926	16.928	10.898	21.408		1.232	16.4113	0.000526033	3.73562
ENSMUSG00000003420	Fcgrt	103017	protein_coding	2102	2.951	0	0	16.928	9.751	14.985		0.983667	13.888	0.000845908	3.81953
ENSMUSG00000039109	F13a1	1921395	protein_coding	6739	14.755	9.287	9.634	238.405	172.085	158.422		11.2253	189.637	2.07528e-05	4.07841
ENSMUSG00000044258	Ctla2a	88554	protein_coding	2108	0	1.238	3.211	29.624	24.091	22.122		1.483	25.279	0.000302308	4.09135
ENSMUSG00000042745	Id1	96396	protein_coding	1160	1.18	1.238	1.284	13.401	18.929	34.967		1.234	22.4323	0.000133935	4.18417
ENSMUSG00000039007	Cpq	1889205	protein_coding	5026	0	1.857	0.642	14.812	15.487	15.699		0.833	15.3327	0.000157743	4.20215
ENSMUSG00000035864	Syt1	99667	protein_coding	8338	5.902	0.619	0	56.427	34.99	52.093		2.17367	47.8367	0.000479261	4.45991
ENSMUSG00000090958	Lrrc32	93882	protein_coding	4688	0	0.619	0.642	20.454	8.604	7.849		0.420333	12.3023	0.000245349	4.87125
ENSMUSG00000031503	Col4a2	88455	protein_coding	6619	0	0	1.284	13.401	11.472	16.413		0.428	13.762	0.000133935	5.00694
ENSMUSG00000026712	Mrc1	97142	protein_coding	6371	7.082	5.572	1.926	217.95	222.563	222.648		4.86	221.054	2.07528e-05	5.5073
ENSMUSG00000029468	P2rx7	1339957	protein_coding	5970	0	0.619	0	13.401	12.045	15.699		0.206333	13.715	2.55118e-05	6.05463
ENSMUSG00000025163	Cd7	88344	protein_coding	1133	24.198	31.578	23.764	0	0	0		26.5133	0	4.06794e-06	#NUM!
ENSMUSG00000115970	8430426J06Rik	1925352	lincRNA	1712	0	0	0	19.749	20.076	13.558		0	17.7943	7.68433e-06	#DIV/0!
ENSMUSG00000045775	Slc16a5	2443515	protein_coding	3699	17.706	5.572	16.699	0	0	0		13.3257	0	0.000133935	#NUM!
ENSMUSG00000029286	Enam	1333772	protein_coding	5490	12.984	14.86	4.495	0	0	0		10.7797	0	0.000172635	#NUM!

## Sheet: Phase1 DEGs
Geneid	symbol	MGI	type	Length	sgCont_Phase1_rep1	sgCont_Phase1_rep2	sgCont_Phase1_rep3	sgCbfb_Phase1_rep1	sgCbfb_Phase1_rep2	sgCbfb_Phase1_rep3		sgCont_Phase1 AVE	sgCbfb_Phase1 AVE	Adj p value	Phase1 Log2FC
ENSMUSG00000023132	Gzma	109266	protein_coding	1006	2836.78	2378	3093.31	109.573	86.712	61.289		2769.36	85.858	5.08616e-05	-5.01146
ENSMUSG00000028965	Tnfrsf9	1101059	protein_coding	2722	41.644	28.386	60.883	0.648	1.256	2.357		43.6377	1.42033	0.00012225	-4.94127
ENSMUSG00000042379	Esm1	1918940	protein_coding	2097	79.054	55.482	97.56	5.186	1.885	0.589		77.3653	2.55333	0.00022109	-4.92123
ENSMUSG00000005763	Cd247	88334	protein_coding	5329	52.938	47.74	21.272	2.593	0.628	1.178		40.65	1.46633	0.000228362	-4.79297
ENSMUSG00000041831	Sytl3	1933367	protein_coding	5062	19.057	25.805	32.275	0.648	1.256	1.178		25.7123	1.02733	8.1396e-05	-4.64548
ENSMUSG00000087066	Gm15518	3801752	antisense	2108	19.763	20.644	5.868	1.945	0	0		15.425	0.648333	0.00143926	-4.57239
ENSMUSG00000001865	Cpa3	88479	protein_coding	1517	71.29	48.385	79.955	1.296	3.77	3.535		66.5433	2.867	0.00011765	-4.53668
ENSMUSG00000066687	Zbtb16	103222	protein_coding	5283	24.704	27.741	32.275	2.593	0	1.178		28.24	1.257	0.000320042	-4.48968
ENSMUSG00000039315	Clnk	1351468	protein_coding	1719	31.762	21.289	16.871	0	3.141	0		23.3073	1.047	0.000771231	-4.47645
ENSMUSG00000030352	Tspan9	1924558	protein_coding	4975	19.763	14.193	19.071	0.648	1.885	0		17.6757	0.844333	0.000305141	-4.38781
ENSMUSG00000087651	1500009L16Rik	1917034	protein_coding	3465	27.527	23.225	27.874	1.945	1.256	0.589		26.2087	1.26333	8.1396e-05	-4.37474
ENSMUSG00000015970	Chdh	1860776	protein_coding	6217	151.755	124.512	60.883	10.373	3.141	2.946		112.383	5.48667	0.000391571	-4.35635
ENSMUSG00000025810	Nrp1	106206	protein_coding	9785	28.939	45.805	16.871	3.89	0.628	0		30.5383	1.506	0.000981973	-4.34183
ENSMUSG00000020614	Fam20a	2388266	protein_coding	3634	25.41	14.193	10.269	0	1.885	0.589		16.624	0.824667	0.000646047	-4.33331
ENSMUSG00000015966	Il17rb	1355292	protein_coding	3707	9.881	15.483	25.673	0.648	1.885	0		17.0123	0.844333	0.000678058	-4.33262
ENSMUSG00000005947	Itgae	1298377	protein_coding	4581	18.351	9.032	11.003	1.296	0.628	0		12.7953	0.641333	0.000416236	-4.3184
ENSMUSG00000047230	Cldn2	1276110	protein_coding	3325	8.47	24.515	13.937	1.296	0	1.178		15.6407	0.824667	0.000736812	-4.24535
ENSMUSG00000025163	Cd7	88344	protein_coding	1133	90.347	124.512	104.161	9.725	6.283	1.767		106.34	5.925	0.000320042	-4.16573
ENSMUSG00000002033	Cd3g	88333	protein_coding	3269	57.879	40.644	33.742	3.89	1.885	1.767		44.0883	2.514	0.000120664	-4.13234
ENSMUSG00000004612	Nkg7	1931250	protein_coding	914	140.462	115.48	174.581	9.077	3.77	11.786		143.508	8.211	0.000147084	-4.12743
ENSMUSG00000048442	Smim5	1913778	protein_coding	1649	32.468	36.773	30.074	4.538	1.256	0.589		33.105	2.12767	0.000401424	-3.95971
ENSMUSG00000060131	Atp8b4	1859664	protein_coding	6660	176.46	153.544	160.643	10.373	12.567	14.733		163.549	12.5577	7.03646e-05	-3.70308
ENSMUSG00000032094	Cd3d	88331	protein_coding	1815	16.234	16.773	22.739	1.945	1.256	1.178		18.582	1.45967	0.000108874	-3.67019
ENSMUSG00000020268	Lyrm7	1922780	protein_coding	5050	11.293	11.612	8.068	0.648	1.256	0.589		10.3243	0.831	0.000162387	-3.63506
ENSMUSG00000030200	Bcl2l14	1914063	protein_coding	4093	14.116	10.322	12.47	0	0.628	2.357		12.3027	0.995	0.000798919	-3.62813
ENSMUSG00000061577	Adgrg5	2685955	protein_coding	3137	31.762	35.482	36.676	3.89	1.885	2.946		34.64	2.907	0.00010485	-3.57484
ENSMUSG00000048251	Bcl11b	1929913	protein_coding	8111	489.148	470.31	355.764	38.901	35.187	38.305		438.407	37.4643	7.03646e-05	-3.54868
ENSMUSG00000000782	Tcf7	98507	protein_coding	3019	182.813	149.028	110.763	12.967	8.168	17.09		147.535	12.7417	0.000138629	-3.53343
ENSMUSG00000072553	Gm525	2685371	protein_coding	763	11.999	8.386	13.937	0	0.628	2.357		11.4407	0.995	0.00102414	-3.52333
ENSMUSG00000034361	Cpne2	2387578	protein_coding	3200	50.82	63.869	55.015	1.945	10.681	2.357		56.568	4.99433	0.000703071	-3.50162
ENSMUSG00000031995	St14	1338881	protein_coding	7637	9.881	15.483	8.068	0.648	0.628	1.767		11.144	1.01433	0.00045224	-3.45766
ENSMUSG00000000552	Zfp385a	1352495	protein_coding	2515	21.175	24.515	22.006	2.593	2.513	1.178		22.5653	2.09467	0.000128091	-3.42932
ENSMUSG00000022468	Endou	97746	protein_coding	2745	9.175	15.483	14.67	0.648	1.256	1.767		13.1093	1.22367	0.000305141	-3.42131
ENSMUSG00000042797	Aqp11	1913583	protein_coding	9418	14.116	6.451	11.736	1.945	0.628	0.589		10.7677	1.054	0.000768495	-3.35276
ENSMUSG00000034634	Ly6d	96881	protein_coding	744	436.21	369.667	217.126	26.582	39.586	35.359		341.001	33.8423	0.000162523	-3.33288
ENSMUSG00000025461	Cd163l1	2443796	protein_coding	3851	88.23	69.675	68.218	9.077	10.053	4.125		75.3743	7.75167	0.00022109	-3.28149
ENSMUSG00000035042	Ccl5	98262	protein_coding	960	16.94	19.354	22.739	0	3.141	2.946		19.6777	2.029	0.00158374	-3.27772
ENSMUSG00000049036	Tmem121	1916445	protein_coding	1574	176.46	165.156	238.398	20.747	16.965	22.394		193.338	20.0353	8.1396e-05	-3.27051
ENSMUSG00000024053	Emilin2	2389136	protein_coding	5505	29.645	19.354	41.811	3.89	5.655	0		30.27	3.18167	0.00317358	-3.25003
ENSMUSG00000034993	Vat1	1349450	protein_coding	2766	16.234	7.741	9.535	1.296	0.628	1.767		11.17	1.23033	0.000636941	-3.18251
ENSMUSG00000028332	Hemgn	2136910	protein_coding	2511	35.997	53.546	25.673	7.78	4.398	0.589		38.4053	4.25567	0.00224601	-3.17385
ENSMUSG00000115111	Gm4632	3782814	antisense	529	14.822	9.032	27.14	2.593	1.885	1.178		16.998	1.88533	0.0010207	-3.17247
ENSMUSG00000036469	Marchf1	1920175	protein_coding	7146	14.116	10.967	8.802	1.945	1.885	0		11.295	1.27667	0.00142067	-3.14523
ENSMUSG00000031786	Drc7	2685616	protein_coding	2988	37.409	49.676	55.015	8.428	4.398	3.535		47.3667	5.45367	0.000287396	-3.11857
ENSMUSG00000032086	Bace1	1346542	protein_coding	6348	83.995	116.771	126.901	14.912	16.965	5.893		109.222	12.59	0.00045224	-3.11692
ENSMUSG00000026919	Lcn4	102668	protein_coding	774	19.763	11.612	11.003	2.593	0.628	1.767		14.126	1.66267	0.000731701	-3.08678
ENSMUSG00000103586	5830405F06Rik	1923265	lincRNA	2347	14.822	19.354	7.335	1.296	1.256	2.357		13.837	1.63633	0.000902079	-3.07999
ENSMUSG00000030742	Lat	1342293	protein_coding	2767	21.175	33.547	46.212	7.132	1.885	2.946		33.6447	3.98767	0.000924568	-3.07676
ENSMUSG00000008193	Spib	892986	protein_coding	2868	12.705	19.999	15.404	5.186	0.628	0		16.036	1.938	0.00301562	-3.04867
ENSMUSG00000060586	H2-Eb1	95901	protein_coding	1944	17.646	14.193	24.94	5.186	0	1.767		18.9263	2.31767	0.00301562	-3.02965
ENSMUSG00000030789	Itgax	96609	protein_coding	4803	43.056	48.385	40.344	5.835	5.655	5.303		43.9283	5.59767	8.1396e-05	-2.97225
ENSMUSG00000105985	Gm42993	5663130	TEC	7325	19.057	24.515	13.937	3.241	1.885	2.357		19.1697	2.49433	0.000305141	-2.9421
ENSMUSG00000025473	Adam8	107825	protein_coding	4638	13.41	14.193	5.868	1.296	2.513	0.589		11.157	1.466	0.00168877	-2.92799
ENSMUSG00000024910	Ctsw	1338045	protein_coding	1887	31.762	30.966	41.811	1.945	6.283	5.893		34.8463	4.707	0.000636941	-2.88813
ENSMUSG00000057606	Colq	1338761	protein_coding	3803	21.175	12.902	22.739	2.593	1.256	4.125		18.9387	2.658	0.000787719	-2.83292
ENSMUSG00000036594	H2-Aa	95895	protein_coding	3798	15.528	21.289	19.805	1.296	6.283	0.589		18.874	2.72267	0.00228035	-2.79331
ENSMUSG00000028339	Col15a1	88449	protein_coding	6349	13.41	17.418	22.006	5.835	0.628	1.178		17.6113	2.547	0.00233237	-2.78963
ENSMUSG00000048965	Mrgpre	2441884	protein_coding	3761	16.234	32.902	32.275	5.186	2.513	4.125		27.137	3.94133	0.000703071	-2.78351
ENSMUSG00000029082	Bst1	105370	protein_coding	3317	14.822	21.934	15.404	4.538	3.141	0		17.3867	2.55967	0.00390214	-2.76395
ENSMUSG00000054672	5830411N06Rik	2443685	protein_coding	5532	393.153	401.279	300.015	54.462	57.179	50.092		364.816	53.911	0.000108874	-2.75852
ENSMUSG00000017466	Timp2	98753	protein_coding	3896	549.144	439.343	500.27	67.429	89.225	67.182		496.252	74.612	0.000119907	-2.73359
ENSMUSG00000020798	Spns3	1924827	protein_coding	5508	28.939	9.677	26.407	3.241	3.141	3.535		21.6743	3.30567	0.00158604	-2.71297
ENSMUSG00000020926	Adam11	1098667	protein_coding	5669	28.939	19.999	35.209	5.835	0.628	6.482		28.049	4.315	0.00327521	-2.70052
ENSMUSG00000027994	Mcub	1914065	protein_coding	1318	13.41	9.032	16.137	1.296	1.256	3.535		12.8597	2.029	0.00102316	-2.66401
ENSMUSG00000026879	Gsn	95851	protein_coding	3157	74.113	76.772	85.823	9.077	19.478	8.839		78.9027	12.4647	0.000416236	-2.66223
ENSMUSG00000067149	Jchain	96493	protein_coding	2517	103.758	105.803	73.353	18.154	11.938	15.911		94.3047	15.3343	0.000220028	-2.62056
ENSMUSG00000045312	Lhfpl2	2145236	protein_coding	8415	14.116	15.483	27.874	6.483	1.256	1.767		19.1577	3.16867	0.00253708	-2.59597
ENSMUSG00000031785	Adgrg1	1340051	protein_coding	5421	263.279	239.348	327.156	55.11	42.727	43.609		276.594	47.1487	0.000138629	-2.55248
ENSMUSG00000000409	Lck	96756	protein_coding	2929	297.865	250.315	286.078	57.704	40.214	44.788		278.086	47.5687	0.00013704	-2.54745
ENSMUSG00000041722	Khdc1c	3583007	protein_coding	1946	18.351	14.193	10.269	0	4.398	2.946		14.271	2.448	0.00569511	-2.54341
ENSMUSG00000067750	Khdc1a	2676610	protein_coding	1987	86.818	112.9	99.76	16.857	20.107	14.733		99.826	17.2323	0.000138629	-2.5343
ENSMUSG00000026450	Chit1	1919134	protein_coding	1815	41.644	40.644	46.946	8.428	6.283	7.661		43.078	7.45733	0.00013704	-2.53022
ENSMUSG00000074342	I830077J02Rik	3588284	protein_coding	2865	47.291	64.514	55.015	12.967	6.283	10.018		55.6067	9.756	0.000416236	-2.5109
ENSMUSG00000033450	Tagap	3615484	protein_coding	3080	11.293	8.386	11.736	1.945	2.513	1.178		10.4717	1.87867	0.000547139	-2.47871
ENSMUSG00000004952	Rasa4	1858600	protein_coding	7485	12.705	23.225	14.67	1.945	4.398	2.946		16.8667	3.09633	0.000924568	-2.44554
ENSMUSG00000054892	Txk	102960	protein_coding	10955	62.819	48.385	28.607	12.318	9.425	4.714		46.6037	8.819	0.00158604	-2.40176
ENSMUSG00000068227	Il2rb	96550	protein_coding	4287	11.293	18.064	19.805	5.186	0	4.125		16.3873	3.10367	0.00851799	-2.40054
ENSMUSG00000061603	Akap6	3050566	protein_coding	14848	20.469	23.225	14.67	1.945	5.026	4.125		19.4547	3.69867	0.000924568	-2.39504
ENSMUSG00000051212	Gpr183	2442034	protein_coding	2887	23.998	20.644	19.805	3.89	1.885	6.482		21.4823	4.08567	0.00102414	-2.39451
ENSMUSG00000036587	Fut7	107692	protein_coding	2355	26.116	22.58	46.946	2.593	5.655	10.018		31.8807	6.08867	0.00246028	-2.38848
ENSMUSG00000046908	Ltb4r1	1309472	protein_coding	1394	19.763	8.386	13.937	2.593	2.513	2.946		14.0287	2.684	0.00110118	-2.38592
ENSMUSG00000038059	Smim3	1917088	protein_coding	6828	40.938	34.837	46.212	9.077	9.425	5.303		40.6623	7.935	0.000416236	-2.35739
ENSMUSG00000079481	Nhsl2	3645090	protein_coding	16952	15.528	16.128	11.736	1.945	3.77	2.946		14.464	2.887	0.000547139	-2.32482
ENSMUSG00000100394	Gm28791	5579497	sense_intronic	1779	8.47	9.032	13.937	1.296	5.026	0		10.4797	2.10733	0.00809293	-2.3141
ENSMUSG00000062380	Tubb3	107813	protein_coding	1868	79.76	74.836	88.024	12.318	16.965	20.036		80.8733	16.4397	0.000287396	-2.29848
ENSMUSG00000020961	Ston2	1918272	protein_coding	12448	105.876	108.384	115.164	23.341	20.735	23.572		109.808	22.5493	0.00013704	-2.28383
ENSMUSG00000042190	Cmklr1	109603	protein_coding	3408	23.292	20.644	24.94	2.593	7.54	4.125		22.9587	4.75267	0.000989379	-2.27223
ENSMUSG00000082292	Gm12250	3649299	processed_pseudogene	1274	12.705	10.322	14.67	0.648	2.513	4.714		12.5657	2.625	0.00321224	-2.2591
ENSMUSG00000026070	Il18r1	105383	protein_coding	4817	84.701	55.482	48.413	16.857	13.823	8.839		62.8653	13.173	0.000827556	-2.25468
ENSMUSG00000034164	Emid1	2155091	protein_coding	2890	14.116	12.902	24.94	3.89	5.026	2.357		17.3193	3.75767	0.00152871	-2.20447
ENSMUSG00000038248	Sobp	1924427	protein_coding	5529	17.646	15.483	14.67	1.945	3.77	4.714		15.933	3.47633	0.000827676	-2.19638
ENSMUSG00000006360	Crip1	88501	protein_coding	2280	432.681	516.76	658.713	118.65	120.015	115.507		536.051	118.057	0.000287396	-2.18288
ENSMUSG00000030287	Itpr2	99418	protein_coding	14802	67.76	58.708	83.622	20.747	16.337	10.018		70.03	15.7007	0.000757602	-2.15715
ENSMUSG00000032014	Oaf	94852	protein_coding	2629	34.586	45.805	22.006	5.835	10.053	7.071		34.1323	7.653	0.00120486	-2.15704
ENSMUSG00000054889	Dsp	109611	protein_coding	9659	68.466	54.837	90.224	12.967	21.363	13.554		71.1757	15.9613	0.000702662	-2.1568
ENSMUSG00000022309	Angpt1	108448	protein_coding	5205	86.818	65.804	84.356	18.154	20.735	14.733		78.9927	17.874	0.000334288	-2.14386
ENSMUSG00000074657	Kif5a	109564	protein_coding	6990	26.821	32.902	29.341	2.593	9.425	8.25		29.688	6.756	0.00226027	-2.13564
ENSMUSG00000034282	Evpl	107507	protein_coding	6384	20.469	15.483	22.739	2.593	5.655	5.303		19.5637	4.517	0.00106756	-2.11474
ENSMUSG00000117485	Gm19696	5011881	lincRNA	2197	91.053	69.675	72.619	15.56	27.019	11.786		77.7823	18.1217	0.000924568	-2.10173
ENSMUSG00000104351	Gm37125	5610353	TEC	1559	19.057	12.902	19.071	6.483	3.141	2.357		17.01	3.99367	0.00171917	-2.0906
ENSMUSG00000050605	Zfp61	99663	protein_coding	4426	12.705	8.386	15.404	5.186	1.256	2.357		12.165	2.933	0.00365952	-2.05229
ENSMUSG00000037466	Tedc1	2144738	protein_coding	4299	42.35	48.385	54.281	11.022	11.938	12.965		48.3387	11.975	0.000317561	-2.01315
ENSMUSG00000026581	Sell	98279	protein_coding	5911	65.643	36.128	38.143	9.725	14.452	10.607		46.638	11.5947	0.00108652	-2.00804
ENSMUSG00000045287	Rtn4rl1	2661375	protein_coding	3525	9.175	22.58	15.404	2.593	5.026	4.125		15.7197	3.91467	0.00312794	-2.00561
ENSMUSG00000020323	Prss57	1920356	protein_coding	2843	80.465	69.675	63.083	22.692	19.478	11.786		71.0743	17.9853	0.000798919	-1.98251
ENSMUSG00000041921	Metap1d	1913809	protein_coding	4537	17.646	20.644	21.272	7.132	6.283	1.767		19.854	5.06067	0.00334334	-1.97203
ENSMUSG00000000915	Hip1r	1352504	protein_coding	7369	43.762	38.063	46.212	9.725	10.681	13.554		42.679	11.32	0.000439069	-1.91465
ENSMUSG00000076490	Trbc1	4439726	TR_C_gene	749	174.342	152.254	170.913	38.253	52.781	41.252		165.836	44.0953	0.000401424	-1.91106
ENSMUSG00000021236	Entpd5	1321385	protein_coding	6039	53.643	55.482	38.877	12.318	20.735	6.482		49.334	13.1783	0.00276716	-1.90441
ENSMUSG00000036452	Arhgap26	1918552	protein_coding	9723	32.468	21.934	33.742	8.428	10.053	5.303		29.3813	7.928	0.00130266	-1.88987
ENSMUSG00000024610	Cd74	96534	protein_coding	1679	20.469	30.321	24.94	9.077	5.655	7.071		25.2433	7.26767	0.0010207	-1.79634
ENSMUSG00000018821	Avpi1	1916784	protein_coding	1236	35.997	19.999	32.275	11.022	5.655	8.839		29.4237	8.50533	0.00230193	-1.79054
ENSMUSG00000019256	Ahr	105043	protein_coding	6163	13.41	20.644	24.206	7.78	5.655	3.535		19.42	5.65667	0.00276716	-1.77952
ENSMUSG00000022844	Pdia5	1919849	protein_coding	2771	35.292	28.386	20.538	6.483	8.796	9.429		28.072	8.236	0.0013259	-1.76912
ENSMUSG00000025486	Sirt3	1927665	protein_coding	5973	28.233	43.869	32.275	8.428	16.337	5.893		34.7923	10.2193	0.00316216	-1.76747
ENSMUSG00000038400	Pmepa1	1929600	protein_coding	4913	31.057	45.805	40.344	11.022	6.911	16.501		39.0687	11.478	0.00224601	-1.76714
ENSMUSG00000032717	Mdfi	107687	protein_coding	3092	53.643	45.805	51.347	14.912	10.053	19.447		50.265	14.804	0.00106756	-1.76357
ENSMUSG00000025492	Ifitm3	1913391	protein_coding	678	42.35	38.063	43.278	8.428	16.337	11.786		41.2303	12.1837	0.00106756	-1.75876
ENSMUSG00000030207	Fam234b	1921775	protein_coding	6912	17.646	13.548	13.937	3.89	5.026	4.714		15.0437	4.54333	0.000827556	-1.72733
ENSMUSG00000034613	Ppm1h	2442087	protein_coding	10226	13.41	9.032	8.068	2.593	2.513	4.125		10.17	3.077	0.00228035	-1.72472
ENSMUSG00000022148	Fyb	1346327	protein_coding	5384	196.224	190.317	211.991	65.484	60.95	54.806		199.511	60.4133	0.000416236	-1.72353
ENSMUSG00000033295	Ptprf	102695	protein_coding	9148	81.877	58.062	46.212	18.154	18.85	19.447		62.0503	18.817	0.00112472	-1.7214
ENSMUSG00000022540	Rogdi	1913299	protein_coding	2343	33.174	16.128	28.607	1.945	9.425	12.375		25.9697	7.915	0.0159677	-1.71417
ENSMUSG00000015619	Gata3	95663	protein_coding	3978	130.58	152.254	141.572	45.385	44.612	39.484		141.469	43.1603	0.000436538	-1.7127
ENSMUSG00000050377	Il31ra	2180511	protein_coding	5673	14.116	22.58	22.006	5.835	9.425	2.946		19.5673	6.06867	0.00505892	-1.689
ENSMUSG00000004709	Cd244a	109294	protein_coding	4876	71.29	95.481	63.083	32.418	20.735	18.268		76.618	23.807	0.00158604	-1.6863
ENSMUSG00000026770	Il2ra	96549	protein_coding	5711	410.094	355.474	348.428	121.244	105.563	119.632		371.332	115.48	0.000455011	-1.68507
ENSMUSG00000024544	Ldlrad4	1277150	protein_coding	5371	40.232	45.805	56.482	16.857	11.938	15.911		47.5063	14.902	0.000925138	-1.67261
ENSMUSG00000025491	Ifitm1	1915963	protein_coding	1094	1612.14	1483.19	1802.29	564.077	498.282	486.78		1632.54	516.38	0.000483432	-1.66061
ENSMUSG00000040430	Pitpnc1	1919045	protein_coding	6612	111.523	99.352	96.092	31.769	33.302	33.002		102.322	32.691	0.000455011	-1.64616
ENSMUSG00000086236	5830418P13Rik	3604110	antisense	2764	47.997	65.159	55.748	16.209	23.877	14.733		56.3013	18.273	0.00123334	-1.62346
ENSMUSG00000023243	Kcnk5	1336175	protein_coding	3404	17.646	34.837	27.14	9.077	5.026	11.786		26.541	8.62967	0.00508437	-1.62085
ENSMUSG00000056367	Actr3b	2661120	protein_coding	2425	57.879	51.611	25.673	14.912	13.195	15.911		45.0543	14.6727	0.00390214	-1.61853
ENSMUSG00000047139	Cd24a	88323	protein_coding	2580	130.58	94.836	139.371	47.978	38.329	33.002		121.596	39.7697	0.00117383	-1.61235
ENSMUSG00000003500	Impdh1	96567	protein_coding	3294	76.936	67.094	57.215	22.692	18.222	25.93		67.0817	22.2813	0.0009923	-1.59008
ENSMUSG00000106320	Gm42992	5663129	TEC	6836	21.175	14.193	15.404	7.132	7.54	2.357		16.924	5.67633	0.00697224	-1.57604
ENSMUSG00000060470	Adgrg3	1859670	protein_coding	6905	119.287	121.932	111.497	55.11	35.816	28.287		117.572	39.7377	0.00164017	-1.56497
ENSMUSG00000117294	Gm49839	6270508	TEC	3612	36.703	72.256	40.344	16.857	20.107	13.554		49.7677	16.8393	0.00346038	-1.56337
ENSMUSG00000032353	Tmed3	1913361	protein_coding	2847	39.527	36.773	61.616	12.318	17.593	17.09		45.972	15.667	0.00224601	-1.55303
ENSMUSG00000056671	Prelid2	1924869	protein_coding	1175	52.938	62.578	76.287	31.121	21.992	12.375		63.9343	21.8293	0.00372554	-1.55032
ENSMUSG00000000303	Cdh1	88354	protein_coding	4574	233.633	216.123	165.045	68.726	67.233	76.022		204.934	70.6603	0.000924568	-1.53618
ENSMUSG00000057230	Aak1	1098687	protein_coding	21453	228.692	194.188	123.233	56.407	79.172	53.628		182.038	63.069	0.00278054	-1.52923
ENSMUSG00000005474	Myl10	1891705	protein_coding	1203	1048.17	862.557	1324.76	407.172	360.673	353.593		1078.5	373.813	0.00110818	-1.52864
ENSMUSG00000039787	Cercam	2139134	protein_coding	3383	43.762	33.547	35.209	16.209	11.31	11.786		37.506	13.1017	0.00127248	-1.51737
ENSMUSG00000003541	Ier3	104814	protein_coding	1131	60.702	69.675	68.218	24.637	18.85	25.93		66.1983	23.139	0.000924568	-1.51647
ENSMUSG00000021458	Aopep	1919311	protein_coding	11294	64.937	47.095	49.146	20.747	23.249	12.375		53.726	18.7903	0.00243551	-1.51563
ENSMUSG00000102930	Gm38115	5611343	sense_intronic	2413	9.881	13.548	10.269	5.186	2.513	4.125		11.2327	3.94133	0.00319609	-1.51094
ENSMUSG00000024900	Cpt1a	1098296	protein_coding	7642	149.638	136.125	165.045	55.11	52.153	51.271		150.269	52.8447	0.000703071	-1.50772
ENSMUSG00000043243	Fam129c	3686743	protein_coding	3560	7.764	11.612	11.736	3.241	2.513	5.303		10.3707	3.68567	0.00430502	-1.49251
ENSMUSG00000040270	Bach2	894679	protein_coding	9940	21.175	24.515	21.272	9.077	9.425	5.303		22.3207	7.935	0.00212801	-1.49208
ENSMUSG00000020846	Rflnb	1923816	protein_coding	3512	11.293	12.902	8.802	3.89	3.141	4.714		10.999	3.915	0.00226027	-1.49029
ENSMUSG00000035133	Arhgap5	1332637	protein_coding	10887	119.993	109.674	112.23	39.55	43.356	39.484		113.966	40.7967	0.000702662	-1.48208
ENSMUSG00000047821	Trim16	2137356	protein_coding	4568	16.94	13.548	18.338	7.78	4.398	5.303		16.2753	5.827	0.00235928	-1.48186
ENSMUSG00000058567	Gm2531	3780699	pseudogene	512	12.705	7.741	11.003	2.593	6.911	1.767		10.483	3.757	0.0116365	-1.4804
ENSMUSG00000018341	Il12rb2	1270861	protein_coding	3794	58.584	42.579	59.416	12.967	15.708	28.876		53.5263	19.1837	0.00372554	-1.48037
ENSMUSG00000020689	Itgb3	96612	protein_coding	5901	40.938	39.998	26.407	10.373	16.337	11.786		35.781	12.832	0.00248487	-1.47945
ENSMUSG00000027858	Tspan2	1917997	protein_coding	4755	181.401	136.77	87.29	49.924	42.727	53.039		135.154	48.5633	0.00350245	-1.47666
ENSMUSG00000031355	Arhgap6	1196332	protein_coding	12128	23.292	17.418	33.742	11.67	7.54	7.661		24.8173	8.957	0.00424246	-1.47026
ENSMUSG00000034614	Pik3ip1	1917016	protein_coding	4272	86.112	103.868	104.895	42.143	47.126	18.858		98.2917	36.0423	0.00496957	-1.44738
ENSMUSG00000053063	Clec12a	3040968	protein_coding	5528	124.228	117.416	99.76	44.737	46.498	34.18		113.801	41.805	0.00116758	-1.44477
ENSMUSG00000037944	Ccr7	103011	protein_coding	1978	40.232	38.063	19.805	14.912	8.796	12.375		32.7	12.0277	0.00643971	-1.44293
ENSMUSG00000028071	Sh2d2a	1351596	protein_coding	5939	28.939	16.773	17.604	11.022	8.168	4.125		21.1053	7.77167	0.00849663	-1.44131
ENSMUSG00000029603	Dtx1	1352744	protein_coding	5270	104.464	103.868	134.97	32.418	57.179	38.895		114.434	42.8307	0.00234002	-1.4178
ENSMUSG00000004105	Angptl2	1347002	protein_coding	6286	34.586	28.386	22.006	13.615	8.796	9.429		28.326	10.6133	0.00277784	-1.41625
ENSMUSG00000104891	2510017J16Rik	1913824	antisense	1263	14.822	10.967	12.47	7.132	3.141	4.125		12.753	4.79933	0.00457998	-1.40993
ENSMUSG00000052407	Ccdc171	1922152	protein_coding	5999	14.116	11.612	19.805	5.186	4.398	7.661		15.1777	5.74833	0.00451263	-1.40073
ENSMUSG00000031822	Gse1	1098275	protein_coding	10351	50.114	49.03	24.94	17.505	20.107	9.429		41.3613	15.6803	0.0101504	-1.39933
ENSMUSG00000040111	Gramd1b	1925037	protein_coding	10452	40.232	56.127	28.607	18.802	11.31	17.679		41.6553	15.9303	0.00564401	-1.38672
ENSMUSG00000051098	Mblac2	1920102	protein_coding	3957	12.705	7.741	13.937	6.483	3.77	2.946		11.461	4.39967	0.00848156	-1.38127
ENSMUSG00000033880	Lgals3bp	99554	protein_coding	2847	47.291	45.16	68.218	22.692	27.019	12.375		53.5563	20.6953	0.0055574	-1.37175
ENSMUSG00000050592	Fam78a	2443569	protein_coding	5973	7.764	9.677	13.203	4.538	5.655	1.767		10.2147	3.98667	0.0131405	-1.35739
ENSMUSG00000026944	Abca2	99606	protein_coding	8346	105.17	75.481	115.164	42.143	43.984	30.055		98.605	38.7273	0.00277748	-1.34831
ENSMUSG00000051335	Gfod1	2145304	protein_coding	7208	107.287	98.061	92.425	40.846	46.498	30.055		99.2577	39.133	0.00183056	-1.34279
ENSMUSG00000042351	Grap2	1333842	protein_coding	6243	52.938	52.901	44.745	22.044	16.965	20.626		50.1947	19.8783	0.00142067	-1.33634
ENSMUSG00000017132	Cyth1	1334257	protein_coding	3905	18.351	15.483	13.937	3.241	6.911	8.839		15.9237	6.33033	0.0077806	-1.33082
ENSMUSG00000063605	Ccdc102a	2686927	protein_coding	2504	52.232	33.547	51.347	20.099	13.823	20.626		45.7087	18.1827	0.00354577	-1.3299
ENSMUSG00000060591	Ifitm2	1933382	protein_coding	655	215.987	225.8	333.758	106.98	101.792	101.363		258.515	103.378	0.00226027	-1.32231
ENSMUSG00000002257	Def6	1346328	protein_coding	2672	98.817	90.965	131.302	38.901	42.727	47.145		107.028	42.9243	0.00198648	-1.31812
ENSMUSG00000019806	Aig1	1913503	protein_coding	9196	16.234	10.322	8.802	4.538	3.77	5.893		11.786	4.73367	0.00671512	-1.31604
ENSMUSG00000001761	Smo	108075	protein_coding	5621	19.763	11.612	11.736	6.483	3.77	7.071		14.3703	5.77467	0.00808691	-1.31528
ENSMUSG00000027215	Cd82	104651	protein_coding	3005	53.643	56.127	80.688	18.802	28.275	29.466		63.486	25.5143	0.00351507	-1.31513
ENSMUSG00000040751	Lat2	1926479	protein_coding	2621	308.452	233.542	377.036	141.343	115.616	117.864		306.343	124.941	0.00270521	-1.2939
ENSMUSG00000026313	Hdac4	3036234	protein_coding	15813	80.465	59.353	84.356	25.934	39.586	25.93		74.7247	30.4833	0.00321224	-1.29356
ENSMUSG00000042345	Ubash3a	1926074	protein_coding	11239	57.173	56.772	35.943	20.747	15.708	24.751		49.9627	20.402	0.00443044	-1.29214
ENSMUSG00000049103	Ccr2	106185	protein_coding	6760	65.643	67.094	62.35	24.637	27.019	28.876		65.029	26.844	0.00123334	-1.27648
ENSMUSG00000032011	Thy1	98747	protein_coding	2995	316.217	325.797	384.371	126.431	147.662	149.687		342.128	141.26	0.00142067	-1.27618
ENSMUSG00000026116	Tmem131	1927110	protein_coding	9413	57.879	47.095	58.682	21.396	32.674	13.554		54.552	22.5413	0.00623685	-1.27506
ENSMUSG00000111030	Gm47234	6096052	TEC	909	26.116	25.805	23.473	6.483	18.222	6.482		25.1313	10.3957	0.0104482	-1.2735
ENSMUSG00000047604	Frat2	2673967	protein_coding	2161	106.582	94.836	86.557	40.198	38.329	40.663		95.9917	39.73	0.0013259	-1.27268
ENSMUSG00000064065	Ipcef1	2444159	protein_coding	9003	32.468	24.515	16.137	10.373	7.54	12.375		24.3733	10.096	0.00854139	-1.27152
ENSMUSG00000035236	Scai	2443716	protein_coding	12341	23.998	21.934	18.338	11.67	6.911	8.25		21.4233	8.94367	0.00350245	-1.26024
ENSMUSG00000003348	Mob3a	3050117	protein_coding	3254	70.584	61.933	82.889	25.934	34.559	29.466		71.802	29.9863	0.00222178	-1.25972
ENSMUSG00000011008	Mcoln2	1915529	protein_coding	3288	11.293	13.548	13.937	6.483	5.655	4.125		12.926	5.421	0.00327457	-1.25364
ENSMUSG00000028344	Invs	1335082	protein_coding	11431	18.351	18.064	14.67	9.725	8.168	3.535		17.0283	7.14267	0.0100445	-1.2534
ENSMUSG00000025351	Cd63	99529	protein_coding	3682	141.168	94.191	118.832	44.737	59.693	44.199		118.064	49.543	0.00298452	-1.25281
ENSMUSG00000024805	Pcgf5	1923505	protein_coding	12629	62.819	51.611	50.613	27.879	21.363	20.036		55.0143	23.0927	0.00226027	-1.25237
ENSMUSG00000079037	Prnp	97769	protein_coding	2343	27.527	27.096	43.278	9.725	15.708	15.911		32.6337	13.7813	0.006296	-1.24365
ENSMUSG00000029270	Dipk1a	1914516	protein_coding	2892	16.94	9.032	12.47	5.835	6.283	4.125		12.814	5.41433	0.00808691	-1.24287
ENSMUSG00000045659	Plekha7	2445094	protein_coding	12933	148.226	179.35	190.718	76.507	70.375	74.254		172.765	73.712	0.00170325	-1.22884
ENSMUSG00000043987	Cep164	2384878	protein_coding	9996	88.23	90.32	97.56	35.66	42.727	40.073		92.0367	39.4867	0.00153779	-1.22084
ENSMUSG00000021694	Ercc8	1919241	protein_coding	7657	16.94	18.064	16.871	7.78	5.655	8.839		17.2917	7.42467	0.00298452	-1.21968
ENSMUSG00000027636	Sla2	1925049	protein_coding	3099	45.879	30.966	48.413	15.56	19.478	18.858		41.7527	17.9653	0.00377631	-1.21665
ENSMUSG00000040502	Marchf9	2446144	protein_coding	3037	11.999	11.612	10.269	8.428	4.398	1.767		11.2933	4.86433	0.021577	-1.21516
ENSMUSG00000040548	Tex2	102465	protein_coding	5576	27.527	30.321	24.94	11.022	10.053	14.733		27.596	11.936	0.00278054	-1.20914
ENSMUSG00000031861	Lpar2	1858422	protein_coding	6317	19.057	24.515	27.14	9.077	15.08	6.482		23.5707	10.213	0.00863295	-1.20659
ENSMUSG00000042272	Sestd1	1916262	protein_coding	9857	16.94	12.902	11.736	5.186	8.168	4.714		13.8593	6.02267	0.00606867	-1.20238
ENSMUSG00000032202	Rab27a	1861441	protein_coding	3879	106.582	85.159	68.218	36.308	37.072	40.073		86.653	37.8177	0.00316216	-1.19619
ENSMUSG00000037685	Atp8a1	1330848	protein_coding	14278	67.054	67.094	42.544	27.231	27.019	22.983		58.8973	25.7443	0.0042625	-1.19395
ENSMUSG00000028080	Lrba	1933162	protein_coding	19324	58.584	56.772	60.883	20.747	37.701	18.858		58.7463	25.7687	0.00540317	-1.18888
ENSMUSG00000102246	9430037O13Rik	1924535	TEC	1008	18.351	17.418	22.006	9.725	6.911	8.839		19.2583	8.49167	0.00321224	-1.18136
ENSMUSG00000020396	Nefh	97309	protein_coding	3994	81.171	56.127	99.027	46.033	25.762	32.412		78.775	34.7357	0.00849663	-1.18132
ENSMUSG00000029530	Ccr9	1341902	protein_coding	10260	141.874	140.641	110.03	53.165	67.861	53.039		130.848	58.0217	0.00269216	-1.17323
ENSMUSG00000045817	Zfp36l2	107945	protein_coding	3530	211.046	158.705	242.066	95.957	82.314	93.112		203.939	90.461	0.00323447	-1.17277
ENSMUSG00000045409	Trim39	1890659	protein_coding	7223	19.763	14.838	20.538	3.241	11.938	9.429		18.3797	8.20267	0.0232302	-1.16395
ENSMUSG00000010362	Rdm1	1913849	protein_coding	1575	20.469	17.418	30.074	10.373	10.053	10.018		22.6537	10.148	0.00568067	-1.15855
ENSMUSG00000053101	Gpr141	2672983	protein_coding	5974	83.289	74.836	58.682	25.934	29.532	42.431		72.269	32.6323	0.00513073	-1.14707
ENSMUSG00000049577	Zfpm1	1095400	protein_coding	3503	80.465	53.546	57.215	32.418	34.559	19.447		63.742	28.808	0.00773449	-1.14577
ENSMUSG00000038604	Ripor1	1922937	protein_coding	4108	124.934	108.384	113.697	60.297	49.639	47.145		115.672	52.3603	0.00229896	-1.14349
ENSMUSG00000022272	Myo10	107716	protein_coding	10122	21.175	24.515	23.473	12.967	12.567	5.893		23.0543	10.4757	0.00945218	-1.138
ENSMUSG00000016756	Cmah	103227	protein_coding	10660	68.466	43.869	58.682	24.637	24.505	28.876		57.0057	26.006	0.00424246	-1.13226
ENSMUSG00000104876	Trdc	98612	TR_C_gene	3865	368.449	374.828	449.656	206.179	184.735	155.581		397.644	182.165	0.00272781	-1.12623
ENSMUSG00000021886	Gpr65	108031	protein_coding	2069	66.349	54.837	68.218	31.121	40.214	15.911		63.1347	29.082	0.0120937	-1.11831
ENSMUSG00000042364	Snx18	2137642	protein_coding	5220	49.408	63.869	85.089	28.528	39.586	23.572		66.122	30.562	0.00904713	-1.11339
ENSMUSG00000032803	Cdv3	2448759	protein_coding	7403	550.556	532.243	517.141	232.114	265.164	248.104		533.313	248.461	0.00207081	-1.10197
ENSMUSG00000045441	Gprin3	1924785	protein_coding	8339	38.821	35.482	52.08	24.637	20.107	14.143		42.1277	19.629	0.0074638	-1.10178
ENSMUSG00000054469	Lclat1	2684937	protein_coding	4894	16.234	20.644	15.404	10.373	7.54	6.482		17.4273	8.13167	0.00596335	-1.09973
ENSMUSG00000103696	Gm37531	5610759	TEC	5415	10.587	14.838	9.535	7.132	6.283	2.946		11.6533	5.45367	0.01859	-1.09544
ENSMUSG00000024867	Pip5k1b	107930	protein_coding	4035	30.351	23.225	39.61	19.45	11.938	12.375		31.062	14.5877	0.0103523	-1.0904
ENSMUSG00000056531	Ccdc18	1922974	protein_coding	6433	103.758	77.417	76.287	39.55	31.417	50.092		85.8207	40.353	0.00556264	-1.08865
ENSMUSG00000049532	Sall2	1354373	protein_coding	5433	9.175	10.322	16.137	6.483	4.398	5.893		11.878	5.59133	0.0123226	-1.08703
ENSMUSG00000068129	Cst7	1298217	protein_coding	986	66.349	43.224	40.344	24.637	15.708	30.644		49.9723	23.663	0.0134237	-1.0785
ENSMUSG00000019810	Fuca2	1914098	protein_coding	6161	35.997	43.224	39.61	16.209	15.708	24.751		39.6103	18.8893	0.00523415	-1.06831
ENSMUSG00000039883	Lrrc17	1921761	protein_coding	3608	59.996	101.287	100.494	29.824	46.498	48.913		87.259	41.745	0.0129576	-1.0637
ENSMUSG00000049866	Arl4c	2445172	protein_coding	5492	167.284	187.091	183.383	89.474	80.428	87.809		179.253	85.9037	0.0024156	-1.0612
ENSMUSG00000033904	Ccp110	2141942	protein_coding	8256	21.175	23.225	20.538	13.615	7.54	10.018		21.646	10.391	0.00653099	-1.05877
ENSMUSG00000032503	Arpp21	107562	protein_coding	17428	199.047	209.026	194.386	90.771	99.907	99.595		200.82	96.7577	0.0023817	-1.05345
ENSMUSG00000050965	Prkca	97595	protein_coding	8992	47.291	67.74	75.554	29.176	21.992	40.663		63.5283	30.6103	0.0115306	-1.05338
ENSMUSG00000094936	Rbm4	1100865	protein_coding	4940	16.94	12.257	12.47	9.725	5.655	4.714		13.889	6.698	0.013192	-1.05214
ENSMUSG00000058794	Nfe2	97308	protein_coding	2988	38.821	34.837	48.413	16.209	23.249	19.447		40.6903	19.635	0.00540667	-1.05126
ENSMUSG00000034714	Ttyh2	2157091	protein_coding	3739	10.587	10.322	13.937	5.835	6.283	4.714		11.6153	5.61067	0.00629922	-1.04979
ENSMUSG00000020576	Nbas	1918419	protein_coding	9515	25.41	24.515	22.006	11.022	12.567	11.197		23.977	11.5953	0.0032128	-1.04811
ENSMUSG00000027778	Ift80	1915509	protein_coding	12428	36.703	38.708	30.808	16.209	17.593	17.679		35.4063	17.1603	0.00338526	-1.04493
ENSMUSG00000034647	Ankrd12	1914357	protein_coding	13748	129.169	99.997	91.691	70.671	38.957	45.967		106.952	51.865	0.00886339	-1.04413
ENSMUSG00000052031	Tagap1	1919786	protein_coding	2312	31.057	28.386	25.673	18.154	13.195	10.018		28.372	13.789	0.00730677	-1.04095
ENSMUSG00000019528	Gyg	1351614	protein_coding	2344	40.938	54.192	73.353	20.747	32.045	29.466		56.161	27.4193	0.0126597	-1.03438
ENSMUSG00000027333	Smox	2445356	protein_coding	3894	11.999	10.967	13.937	7.78	4.398	5.893		12.301	6.02367	0.00871366	-1.03006
ENSMUSG00000028078	Dclk2	1918012	protein_coding	10553	14.116	12.257	8.802	4.538	5.026	7.661		11.725	5.74167	0.0135079	-1.03005
ENSMUSG00000076757	Trgc4	98628	TR_C_gene	985	178.577	160.64	198.787	77.155	93.624	94.291		179.335	88.3567	0.00354577	-1.02124
ENSMUSG00000035064	Eef2k	1195261	protein_coding	7408	104.464	99.997	71.152	46.682	50.268	38.895		91.871	45.2817	0.00620494	-1.02068
ENSMUSG00000073002	Vamp5	1858622	protein_coding	2707	14.116	10.967	15.404	8.428	5.655	5.893		13.4957	6.65867	0.00858429	-1.01919
ENSMUSG00000051457	Spn	98384	protein_coding	4681	182.813	156.124	173.847	100.496	76.03	76.611		170.928	84.379	0.00385012	-1.01843
ENSMUSG00000024019	Cmtr1	1921407	protein_coding	9720	21.175	20.644	19.071	11.022	13.195	5.893		20.2967	10.0367	0.0131187	-1.01596
ENSMUSG00000051864	Tbc1d22a	1289265	protein_coding	3421	50.114	47.74	51.347	30.473	25.762	17.679		49.7337	24.638	0.00649089	-1.01334
ENSMUSG00000113326	Gm47586	6096627	TEC	2028	14.116	18.709	14.67	5.835	10.053	7.661		15.8317	7.84967	0.00931747	-1.01211
ENSMUSG00000032565	Nudt16	1922936	protein_coding	2592	26.821	21.289	22.739	7.132	15.08	12.965		23.6163	11.7257	0.0131405	-1.01012
ENSMUSG00000019726	Lyst	107448	protein_coding	17459	31.762	40.644	46.946	19.45	19.478	20.626		39.784	19.8513	0.00559683	-1.00295
ENSMUSG00000023951	Vegfa	103178	protein_coding	4285	61.408	65.159	46.212	130.969	101.792	114.328		57.593	115.696	0.00520244	1.00638
ENSMUSG00000078202	Nrarp	1914372	protein_coding	2582	59.996	74.836	38.877	118.65	129.44	101.363		57.903	116.484	0.00965231	1.00843
ENSMUSG00000028709	Mob3c	2140623	protein_coding	2975	6.352	8.386	2.934	14.264	10.681	10.607		5.89067	11.8507	0.0259199	1.00847
ENSMUSG00000030410	Dmwd	94907	protein_coding	2556	5.646	3.225	8.068	10.373	13.195	10.607		5.64633	11.3917	0.0184102	1.01259
ENSMUSG00000023079	Gtf2ird1	1861942	protein_coding	7594	9.881	5.806	8.068	19.45	15.708	12.965		7.91833	16.041	0.0108423	1.0185
ENSMUSG00000075254	Heg1	1924696	protein_coding	12728	31.762	28.386	18.338	50.572	53.409	55.396		26.162	53.1257	0.00665835	1.02194
ENSMUSG00000075470	Alg10b	2146159	protein_coding	6644	10.587	10.322	7.335	18.154	20.735	18.858		9.41467	19.249	0.00515402	1.0318
ENSMUSG00000030341	Tnfrsf1a	1314884	protein_coding	2591	19.763	21.934	22.006	53.814	40.214	36.537		21.2343	43.5217	0.00520244	1.03533
ENSMUSG00000026418	Tnni1	105073	protein_coding	3600	67.76	77.417	50.613	140.695	103.049	157.938		65.2633	133.894	0.00795574	1.03675
ENSMUSG00000021725	Parp8	1098713	protein_coding	8882	27.527	15.483	11.736	32.418	33.302	47.145		18.2487	37.6217	0.0165082	1.04377
ENSMUSG00000022489	Pde1b	97523	protein_coding	5396	10.587	18.709	9.535	23.989	30.16	25.93		12.9437	26.693	0.00996198	1.04422
ENSMUSG00000039910	Cited2	1306784	protein_coding	2457	40.232	72.901	58.682	95.957	147.034	111.381		57.2717	118.124	0.0101504	1.04441
ENSMUSG00000001700	Gramd3	1914815	protein_coding	5679	10.587	5.806	10.269	19.45	21.992	13.554		8.88733	18.332	0.0147785	1.04454
ENSMUSG00000063019	Manbal	1916411	protein_coding	1107	9.175	4.516	7.335	13.615	15.708	14.143		7.00867	14.4887	0.00964585	1.04771
ENSMUSG00000027006	Dnajc10	1914111	protein_coding	5004	83.995	73.546	92.425	148.475	191.647	177.386		83.322	172.503	0.00350245	1.04985
ENSMUSG00000026749	Nek6	1891638	protein_coding	10714	7.764	15.483	23.473	31.121	28.275	37.716		15.5733	32.3707	0.0210505	1.05561
ENSMUSG00000040658	Dnph1	3039376	protein_coding	1190	6.352	4.516	8.068	12.967	16.965	9.429		6.312	13.1203	0.0159677	1.05564
ENSMUSG00000034484	Snx2	1915054	protein_coding	2702	42.35	49.03	45.479	90.122	90.482	104.31		45.6197	94.9713	0.00275963	1.05784
ENSMUSG00000056476	Med12l	2139916	protein_coding	12763	11.293	14.838	21.272	29.824	39.586	29.466		15.801	32.9587	0.0088311	1.06064
ENSMUSG00000034438	Gbp8	1923324	protein_coding	3443	4.235	14.838	8.802	18.154	18.222	21.804		9.29167	19.3933	0.0240821	1.06155
ENSMUSG00000041225	Arhgap12	1922665	protein_coding	8016	23.998	31.612	20.538	47.33	52.781	58.932		25.3827	53.0143	0.00479029	1.06254
ENSMUSG00000000861	Bcl11a	106190	protein_coding	13175	211.752	222.574	229.596	442.184	488.857	462.028		221.307	464.356	0.00226027	1.06918
ENSMUSG00000019866	Crybg1	109544	protein_coding	7799	17.646	10.967	22.006	43.44	33.93	28.876		16.873	35.4153	0.011382	1.06966
ENSMUSG00000024617	Camk2a	88256	protein_coding	7465	25.41	18.709	30.808	60.297	42.727	54.806		24.9757	52.61	0.00653099	1.07481
ENSMUSG00000030660	Pik3c2a	1203729	protein_coding	11133	33.174	26.45	45.479	73.913	78.543	68.95		35.0343	73.802	0.00513073	1.07489
ENSMUSG00000021733	Slc4a7	2443878	protein_coding	15201	138.344	146.447	124.7	294.357	267.677	301.733		136.497	287.922	0.0023892	1.07681
ENSMUSG00000060600	Eno3	95395	protein_coding	1739	14.822	11.612	8.068	30.473	17.593	24.751		11.5007	24.2723	0.0130178	1.0776
ENSMUSG00000021036	Sptlc2	108074	protein_coding	8115	20.469	21.934	10.269	36.308	33.93	41.252		17.5573	37.1633	0.0104482	1.08181
ENSMUSG00000026358	Rgs1	1354694	protein_coding	6947	7.058	10.322	9.535	16.209	22.62	18.268		8.97167	19.0323	0.00565062	1.085
ENSMUSG00000074785	Plxnc1	1890127	protein_coding	8349	21.175	25.805	23.473	43.44	58.436	47.735		23.4843	49.8703	0.0034916	1.08648
ENSMUSG00000056737	Capg	1098259	protein_coding	2529	32.468	34.192	63.083	89.474	96.766	89.577		43.2477	91.939	0.0073846	1.08805
ENSMUSG00000049076	Acap2	1925868	protein_coding	7183	33.174	56.127	40.344	82.342	81.685	112.56		43.215	92.1957	0.00643971	1.09317
ENSMUSG00000070565	Rasal2	2443881	protein_coding	13740	10.587	9.677	12.47	27.231	22.62	20.036		10.9113	23.2957	0.00401038	1.09423
ENSMUSG00000017670	Elmo2	2153045	protein_coding	6652	24.704	11.612	19.071	32.418	39.586	46.556		18.4623	39.52	0.0103523	1.098
ENSMUSG00000026925	Inpp5e	1927753	protein_coding	4301	10.587	3.87	7.335	14.912	17.593	14.143		7.264	15.5493	0.0147785	1.09802
ENSMUSG00000056220	Pla2g4a	1195256	protein_coding	6391	38.821	27.741	13.203	64.188	49.639	57.164		26.5883	56.997	0.0170703	1.10009
ENSMUSG00000022500	Litaf	1929512	protein_coding	5156	21.175	18.709	13.203	38.901	40.842	34.18		17.6957	37.9743	0.00451263	1.10163
ENSMUSG00000028467	Gba2	2654325	protein_coding	4481	6.352	7.741	3.667	10.373	11.938	15.911		5.92	12.7407	0.0128288	1.10577
ENSMUSG00000020111	Micu1	2384909	protein_coding	9234	31.762	18.064	30.074	55.759	53.409	63.057		26.6333	57.4083	0.00565191	1.10803
ENSMUSG00000020948	Klhl28	1913939	protein_coding	7257	7.058	14.193	16.871	30.473	26.39	25.34		12.7073	27.401	0.0113876	1.10857
ENSMUSG00000105201	Gm43362	5663499	TEC	2470	5.646	9.677	8.068	11.67	18.222	20.626		7.797	16.8393	0.0122577	1.11084
ENSMUSG00000034522	Zfp395	2682318	protein_coding	4733	11.999	12.902	5.868	19.45	18.85	28.287		10.2563	22.1957	0.014249	1.11376
ENSMUSG00000022952	Runx1	99852	protein_coding	12025	258.338	296.121	280.21	625.671	562.374	621.145		278.223	603.063	0.00207081	1.11607
ENSMUSG00000039852	Rere	2683486	protein_coding	8528	148.932	150.963	129.835	330.665	313.547	287.589		143.243	310.6	0.00222178	1.11659
ENSMUSG00000008496	Pou2f2	101897	protein_coding	8243	51.526	44.514	39.61	93.364	93.624	107.256		45.2167	98.0813	0.00253708	1.11712
ENSMUSG00000026637	Traf5	107548	protein_coding	4566	8.47	7.741	8.802	16.857	23.877	13.554		8.33767	18.096	0.0073846	1.11796
ENSMUSG00000026269	Rnpepl1	1914170	protein_coding	9467	19.763	18.064	15.404	39.55	38.329	37.716		17.7437	38.5317	0.00245971	1.11874
ENSMUSG00000027384	Ndufaf5	1916737	protein_coding	1789	9.175	14.193	4.401	22.044	19.478	18.858		9.25633	20.1267	0.0171436	1.1206
ENSMUSG00000021608	Lpcat1	2384812	protein_coding	4632	62.114	52.256	64.551	145.233	135.723	108.435		59.6403	129.797	0.00307838	1.1219
ENSMUSG00000047714	Ppp1r2	1914099	protein_coding	4440	26.116	24.515	19.805	57.056	42.099	54.217		23.4787	51.124	0.00354577	1.12265
ENSMUSG00000030659	Nucb2	1858179	protein_coding	2331	12.705	16.773	15.404	31.121	31.417	35.948		14.9607	32.8287	0.00275963	1.13378
ENSMUSG00000030166	Rad52	101949	protein_coding	5752	2.823	10.967	8.802	16.857	14.452	18.268		7.53067	16.5257	0.0254887	1.13386
ENSMUSG00000042599	Kdm7a	2443388	protein_coding	10057	19.057	19.354	18.338	47.978	38.957	37.716		18.9163	41.5503	0.00248487	1.13523
ENSMUSG00000026425	Srgap2	109605	protein_coding	12560	25.41	29.676	33.742	53.165	76.658	65.414		29.6093	65.079	0.00364535	1.13614
ENSMUSG00000028063	Lmna	96794	protein_coding	5838	51.526	52.901	83.622	136.804	147.034	129.65		62.683	137.829	0.00396399	1.13674
ENSMUSG00000034111	Tmed8	1923480	protein_coding	7409	2.823	7.096	12.47	18.802	15.708	14.733		7.463	16.4143	0.0264549	1.13713
ENSMUSG00000038332	Sesn1	2155278	protein_coding	3982	20.469	20.644	17.604	44.088	34.559	50.681		19.5723	43.1093	0.00350245	1.13918
ENSMUSG00000063065	Mapk3	1346859	protein_coding	2257	59.996	65.159	35.209	135.508	117.501	100.774		53.4547	117.928	0.00641899	1.14151
ENSMUSG00000039887	Alg14	1914039	protein_coding	2502	11.293	4.516	5.868	16.857	18.222	12.965		7.22567	16.0147	0.01268	1.14819
ENSMUSG00000037419	Endod1	1919196	protein_coding	4645	16.94	13.548	29.341	34.363	46.498	51.86		19.943	44.2403	0.0100417	1.14948
ENSMUSG00000021948	Prkcd	97598	protein_coding	5544	26.116	36.773	25.673	66.781	69.747	60.11		29.5207	65.546	0.00302393	1.15078
ENSMUSG00000038227	Hoxa9	96180	protein_coding	5580	273.16	251.606	235.464	553.703	524.673	612.895		253.41	563.757	0.0019096	1.1536
ENSMUSG00000021978	Extl3	1860765	protein_coding	6063	4.235	7.741	13.203	18.802	21.363	15.911		8.393	18.692	0.0156365	1.15516
ENSMUSG00000038893	Fam117a	2144564	protein_coding	3029	18.351	24.515	19.805	50.572	35.816	53.628		20.8903	46.672	0.00423746	1.15972
ENSMUSG00000033902	Mapkbp1	1347004	protein_coding	7602	7.058	7.096	4.401	12.318	13.823	15.322		6.185	13.821	0.00500748	1.16002
ENSMUSG00000046417	Lrrc75a	2682293	protein_coding	2089	5.646	5.161	6.601	9.077	17.593	12.375		5.80267	13.015	0.0095678	1.16539
ENSMUSG00000102973	E430014B02Rik	2445017	TEC	3156	14.116	15.483	2.934	24.637	25.762	22.983		10.8443	24.4607	0.0348819	1.17352
ENSMUSG00000026335	Pam	97475	protein_coding	11892	4.94	2.58	6.601	11.67	11.938	8.25		4.707	10.6193	0.0132776	1.17381
ENSMUSG00000003662	Ciao1	1346998	protein_coding	3197	21.175	16.128	5.134	28.528	40.214	27.108		14.1457	31.95	0.0281036	1.17546
ENSMUSG00000025858	Get4	1914854	protein_coding	2431	4.94	10.322	5.134	16.209	16.337	13.554		6.79867	15.3667	0.0081122	1.17648
ENSMUSG00000026197	Zfand2b	1916068	protein_coding	1772	8.47	5.161	8.068	20.099	13.823	15.322		7.233	16.4147	0.00581295	1.18232
ENSMUSG00000010142	Tnfrsf13b	1889411	protein_coding	2836	88.23	66.449	35.209	144.585	145.149	142.026		63.296	143.92	0.0084626	1.18508
ENSMUSG00000038894	Irs2	109334	protein_coding	6323	13.41	11.612	8.068	22.044	21.992	31.234		11.03	25.09	0.00542296	1.18568
ENSMUSG00000074813	Morrbid	3652191	lincRNA	19982	11.999	5.806	5.134	16.857	18.85	16.501		7.64633	17.4027	0.00863295	1.18647
ENSMUSG00000051355	Commd1	109474	protein_coding	5936	23.292	18.064	2.934	31.121	33.302	36.537		14.7633	33.6533	0.0471629	1.18873
ENSMUSG00000097431	Gm26782	5477276	antisense	4095	14.116	14.838	6.601	29.176	24.505	27.698		11.8517	27.1263	0.00828292	1.1946
ENSMUSG00000073557	Ppp1r12b	1916417	protein_coding	14983	3.529	3.87	5.868	9.077	11.938	9.429		4.42233	10.148	0.00532258	1.19832
ENSMUSG00000029478	Ncor2	1337080	protein_coding	10490	29.645	31.612	24.94	71.32	72.888	53.628		28.7323	65.9453	0.00273029	1.1986
ENSMUSG00000027435	Cd93	106664	protein_coding	6677	138.344	120.641	161.377	354.655	284.643	326.484		140.121	321.927	0.00224021	1.20007
ENSMUSG00000048897	Zfp710	1921747	protein_coding	6926	11.293	8.386	2.2	18.154	15.08	17.09		7.293	16.7747	0.0278649	1.2017
ENSMUSG00000027111	Itga6	96605	protein_coding	9142	172.931	185.801	200.988	472.009	396.489	424.901		186.573	431.133	0.00158604	1.20839
ENSMUSG00000041161	Otud3	1920412	protein_coding	1668	3.529	5.806	3.667	12.967	10.053	7.071		4.334	10.0303	0.0101035	1.2106
ENSMUSG00000008855	Hdac5	1333784	protein_coding	8780	11.999	25.805	17.604	36.308	45.869	46.556		18.4693	42.911	0.00615149	1.21622
ENSMUSG00000008398	Elk3	101762	protein_coding	4550	40.232	42.579	42.544	95.309	109.333	86.63		41.785	97.0907	0.00170219	1.21635
ENSMUSG00000027900	Dram2	1914421	protein_coding	3758	8.47	3.87	3.667	12.318	11.938	12.965		5.33567	12.407	0.00836314	1.21741
ENSMUSG00000035539	Ccdc180	2685871	protein_coding	5292	7.058	5.806	14.67	20.099	17.593	26.519		9.178	21.4037	0.0112623	1.22161
ENSMUSG00000002881	Nab1	107564	protein_coding	4100	80.465	72.901	41.811	166.629	138.865	149.687		65.059	151.727	0.00475674	1.22166
ENSMUSG00000040511	Pvr	107741	protein_coding	6122	21.881	18.709	21.272	63.539	38.329	42.431		20.6207	48.0997	0.00401038	1.22194
ENSMUSG00000029924	Slc37a3	1919394	protein_coding	5409	14.116	12.902	3.667	20.099	22.62	28.876		10.2283	23.865	0.0232302	1.22233
ENSMUSG00000002083	Bbc3	2181667	protein_coding	2124	8.47	11.612	8.068	28.528	19.478	17.679		9.38333	21.895	0.00520244	1.22243
ENSMUSG00000028970	Abcb1b	97568	protein_coding	7990	18.351	23.225	31.541	47.978	63.463	59.521		24.3723	56.9873	0.00372554	1.2254
ENSMUSG00000032020	Ubash3b	1920078	protein_coding	7326	18.351	24.515	18.338	53.165	45.869	44.788		20.4013	47.9407	0.00224021	1.23259
ENSMUSG00000031605	Klhl2	1924363	protein_coding	9247	21.175	9.677	9.535	32.418	28.904	33.591		13.4623	31.6377	0.00719072	1.23271
ENSMUSG00000044026	Slc35g1	2444789	protein_coding	4642	7.058	12.902	3.667	21.396	18.85	15.322		7.87567	18.5227	0.0152378	1.23382
ENSMUSG00000038871	Bpgm	1098242	protein_coding	3588	7.058	7.096	2.2	11.022	16.337	11.197		5.45133	12.852	0.019312	1.23731
ENSMUSG00000037366	Pafah2	2140321	protein_coding	3616	5.646	11.612	3.667	20.099	16.965	12.375		6.975	16.4797	0.0157056	1.24042
ENSMUSG00000031996	Aplp2	88047	protein_coding	5875	34.586	34.192	29.341	90.122	64.72	77.201		32.7063	77.3477	0.00223162	1.24179
ENSMUSG00000072620	Slfn2	1313258	protein_coding	1664	20.469	29.676	31.541	57.704	75.402	60.11		27.2287	64.4053	0.00311085	1.24205
ENSMUSG00000037104	Socs5	2385459	protein_coding	6416	4.94	6.451	4.401	10.373	11.31	15.911		5.264	12.5313	0.00469292	1.25131
ENSMUSG00000046572	Zfp518b	2140750	protein_coding	6882	7.058	7.096	4.401	10.373	15.08	18.858		6.185	14.7703	0.0078462	1.25586
ENSMUSG00000039713	Plekhg5	2652860	protein_coding	5430	6.352	9.677	11.003	16.209	23.877	24.751		9.01067	21.6123	0.00538074	1.26215
ENSMUSG00000041012	Cmtm8	2447167	protein_coding	3401	5.646	12.257	1.467	16.209	15.08	15.322		6.45667	15.537	0.0310263	1.26685
ENSMUSG00000028249	Sdcbp	1337026	protein_coding	6904	148.226	121.287	34.476	260.642	219.923	252.229		101.33	244.265	0.021577	1.26939
ENSMUSG00000031112	Stk26	1917665	protein_coding	5271	56.467	56.772	42.544	103.738	128.183	144.973		51.9277	125.631	0.00233956	1.27462
ENSMUSG00000020986	Sec23a	1349635	protein_coding	4840	12.705	17.418	5.868	31.769	20.735	34.77		11.997	29.0913	0.014249	1.27792
ENSMUSG00000026922	Agpat2	1914762	protein_coding	2130	15.528	21.289	24.94	40.846	55.294	53.628		20.5857	49.9227	0.00313834	1.27805
ENSMUSG00000025477	Inpp5a	2686961	protein_coding	5649	14.116	7.096	6.601	25.286	25.762	16.501		9.271	22.5163	0.00851219	1.28018
ENSMUSG00000021959	Lats2	1354386	protein_coding	6971	15.528	20.644	8.802	29.824	38.957	40.663		14.9913	36.4813	0.00665229	1.28303
ENSMUSG00000001025	S100a6	1339467	protein_coding	1367	48.703	49.676	49.88	135.508	114.988	111.381		49.4197	120.626	0.00124142	1.28738
ENSMUSG00000007659	Bcl2l1	88139	protein_coding	4586	11.999	17.418	18.338	38.901	37.072	40.663		15.9183	38.8787	0.00224601	1.28829
ENSMUSG00000052310	Slc39a1	1353474	protein_coding	2364	19.057	32.257	8.068	44.737	49.639	50.681		19.794	48.3523	0.0144179	1.28852
ENSMUSG00000051341	Zfp52	99199	protein_coding	3164	6.352	2.58	16.137	20.099	20.107	21.215		8.35633	20.4737	0.0225167	1.29283
ENSMUSG00000030539	Sema4b	107559	protein_coding	5645	11.293	9.677	9.535	25.286	28.275	21.215		10.1683	24.9253	0.00196635	1.29353
ENSMUSG00000019947	Arid5b	2175912	protein_coding	10060	14.116	21.934	20.538	46.033	51.524	41.252		18.8627	46.2697	0.00246028	1.29453
ENSMUSG00000033083	Tbc1d4	2429660	protein_coding	7676	14.116	10.322	22.006	42.792	40.842	30.644		15.4813	38.0927	0.00532258	1.29898
ENSMUSG00000027368	Dusp2	101911	protein_coding	2003	126.345	101.287	26.407	220.443	194.16	212.745		84.6797	209.116	0.0225167	1.30422
ENSMUSG00000023990	Tfeb	103270	protein_coding	5669	5.646	12.902	8.802	22.044	25.134	20.626		9.11667	22.6013	0.00507009	1.30983
ENSMUSG00000070576	Mn1	1261813	protein_coding	6940	26.116	9.677	14.67	47.33	38.329	39.484		16.821	41.7143	0.00704031	1.31028
ENSMUSG00000026317	Cln8	1349447	protein_coding	7606	17.646	21.289	8.802	34.363	40.214	44.788		15.9123	39.7883	0.00620494	1.3222
ENSMUSG00000002635	Pdcd2l	1915329	protein_coding	1549	11.293	12.902	2.2	26.582	19.478	20.036		8.79833	22.032	0.0276592	1.3243
ENSMUSG00000020120	Plek	1860485	protein_coding	4486	21.175	21.289	24.206	53.814	60.95	52.449		22.2233	55.7377	0.00117383	1.32658
ENSMUSG00000015217	Hmgb3	1098219	protein_coding	2234	104.464	93.545	44.745	237.949	182.85	188.583		80.918	203.127	0.00615149	1.32785
ENSMUSG00000037992	Rara	97856	protein_coding	4365	20.469	41.934	30.074	53.814	83.57	95.47		30.8257	77.618	0.00682777	1.33226
ENSMUSG00000018102	H2bc4	1915274	protein_coding	1156	7.058	9.032	5.868	12.967	18.85	23.572		7.31933	18.463	0.00513073	1.33485
ENSMUSG00000026872	Zeb2	1344407	protein_coding	20203	38.115	27.741	33.742	72.616	102.421	76.611		33.1993	83.8827	0.00218847	1.33722
ENSMUSG00000032812	Arap1	1916960	protein_coding	8433	31.057	49.676	6.601	68.726	87.34	64.825		29.1113	73.6303	0.0321188	1.33872
ENSMUSG00000005087	Cd44	88338	protein_coding	6776	105.876	112.9	46.946	224.982	218.666	228.657		88.574	224.102	0.0057727	1.3392
ENSMUSG00000058818	Pirb	894311	protein_coding	4471	6.352	9.677	2.934	12.967	18.222	17.09		6.321	16.093	0.0103523	1.34821
ENSMUSG00000112963	Gm6093	3648840	lincRNA	3408	20.469	21.934	28.607	66.781	74.773	39.484		23.67	60.346	0.00496266	1.3502
ENSMUSG00000055148	Klf2	1342772	protein_coding	1847	47.291	35.482	42.544	121.892	107.448	90.755		41.7723	106.698	0.00158604	1.35292
ENSMUSG00000070639	Lrrc8b	2141353	protein_coding	6726	8.47	8.386	5.134	16.857	15.708	24.162		7.33	18.909	0.00393722	1.36719
ENSMUSG00000009647	Mcu	3026965	protein_coding	6936	24.704	29.676	25.673	73.913	60.321	72.486		26.6843	68.9067	0.00117383	1.36865
ENSMUSG00000020108	Ddit4	1921997	protein_coding	1755	67.76	76.772	57.949	198.399	155.202	170.903		67.4937	174.835	0.0013259	1.37317
ENSMUSG00000027947	Il6ra	105304	protein_coding	8642	2.117	7.096	9.535	18.802	18.85	11.197		6.24933	16.283	0.0200247	1.38159
ENSMUSG00000001156	Mxd1	96908	protein_coding	7072	31.762	11.612	5.134	47.978	43.356	35.359		16.1693	42.231	0.0196228	1.38504
ENSMUSG00000022876	Samsn1	1914992	protein_coding	4935	45.879	51.611	33.009	112.815	113.731	114.917		43.4997	113.821	0.00152246	1.38769
ENSMUSG00000027709	Mccc1	1919289	protein_coding	10952	7.764	14.193	7.335	24.637	22.62	29.466		9.764	25.5743	0.00350245	1.38915
ENSMUSG00000053931	Cnn3	1919244	protein_coding	3037	62.819	79.997	74.086	191.915	175.31	202.726		72.3007	189.984	0.00102316	1.39379
ENSMUSG00000042015	Wdr41	2445123	protein_coding	5726	5.646	2.58	5.134	7.78	13.195	14.143		4.45333	11.706	0.00874775	1.39429
ENSMUSG00000045211	Nudt18	2385853	protein_coding	4440	2.823	5.806	3.667	9.725	15.08	7.661		4.09867	10.822	0.00851219	1.40074
ENSMUSG00000058881	Zfp516	2443957	protein_coding	8275	15.528	5.161	7.335	19.45	28.904	25.93		9.34133	24.7613	0.00825163	1.40639
ENSMUSG00000027298	Tyro3	104294	protein_coding	6198	9.175	10.322	2.2	25.286	16.337	15.911		7.23233	19.178	0.0200247	1.40692
ENSMUSG00000016494	Cd34	88329	protein_coding	7290	151.05	164.511	173.847	422.085	453.041	426.08		163.136	433.735	0.000800793	1.41074
ENSMUSG00000049804	Armcx4	2147887	protein_coding	7996	33.88	32.257	29.341	86.232	82.314	85.451		31.826	84.6657	0.000827676	1.41157
ENSMUSG00000001288	Rarg	97858	protein_coding	4261	9.881	19.999	19.805	33.714	55.923	44.199		16.5617	44.612	0.00514895	1.42958
ENSMUSG00000042817	Flt3	95559	protein_coding	6176	36.703	56.127	15.404	104.386	108.704	82.505		36.078	98.5317	0.00921749	1.44947
ENSMUSG00000024985	Tcf7l2	1202879	protein_coding	8894	7.058	12.902	7.335	29.176	20.107	25.34		9.09833	24.8743	0.00317358	1.45098
ENSMUSG00000010025	Aldh3a2	1353452	protein_coding	5619	9.175	5.161	2.2	12.967	16.965	15.322		5.512	15.0847	0.0100229	1.45244
ENSMUSG00000041153	Osgin2	2384798	protein_coding	5571	4.235	5.161	5.868	10.373	12.567	18.858		5.088	13.9327	0.00354577	1.4533
ENSMUSG00000049881	2810025M15Rik	1917203	transcribed_processed_pseudogene	1410	15.528	13.548	15.404	46.682	44.612	30.644		14.8267	40.646	0.00168877	1.45492
ENSMUSG00000020185	E2f7	1289147	protein_coding	9009	19.763	9.032	19.805	46.682	41.471	45.967		16.2	44.7067	0.00354577	1.4645
ENSMUSG00000045092	S1pr1	1096355	protein_coding	3046	12.705	10.322	4.401	24.637	25.762	25.34		9.14267	25.2463	0.00538074	1.46539
ENSMUSG00000041773	Enc1	109610	protein_coding	4737	5.646	9.677	9.535	22.692	25.762	20.626		8.286	23.0267	0.00222178	1.47456
ENSMUSG00000022517	Mgrn1	2447670	protein_coding	5087	18.351	22.58	12.47	60.297	52.781	35.359		17.8003	49.479	0.00350245	1.47491
ENSMUSG00000024548	Setbp1	1933199	protein_coding	9953	33.174	39.353	21.272	101.144	89.225	71.897		31.2663	87.422	0.00239376	1.48339
ENSMUSG00000001128	Cfp	97545	protein_coding	1736	9.881	10.322	10.269	23.989	28.275	33.002		10.1573	28.422	0.00106756	1.48449
ENSMUSG00000071713	Csf2rb	1339759	protein_coding	7277	20.469	28.386	30.808	81.693	67.861	73.665		26.5543	74.4063	0.00121431	1.48648
ENSMUSG00000028145	Them4	1923028	protein_coding	4025	2.823	1.29	6.601	11.022	11.938	7.071		3.57133	10.0103	0.0150025	1.48696
ENSMUSG00000021094	Dhrs7	1913625	protein_coding	3541	6.352	1.935	5.134	16.857	8.168	12.965		4.47367	12.6633	0.0125265	1.50113
ENSMUSG00000022965	Ifngr2	107654	protein_coding	3767	12.705	10.322	11.003	42.143	21.992	32.412		11.3433	32.1823	0.00278054	1.50442
ENSMUSG00000048376	F2r	101802	protein_coding	3336	31.762	23.87	3.667	60.946	49.639	57.753		19.7663	56.1127	0.0259718	1.50528
ENSMUSG00000020027	Socs2	1201787	protein_coding	9531	589.377	545.792	541.348	1667.59	1558.31	1555.22		558.839	1593.71	0.000592988	1.51188
ENSMUSG00000036362	P2ry13	1921441	protein_coding	2528	7.058	5.161	6.601	12.967	20.107	20.626		6.27333	17.9	0.00230193	1.51266
ENSMUSG00000041135	Ripk2	1891456	protein_coding	2816	4.94	5.161	1.467	7.78	13.823	11.786		3.856	11.1297	0.0109273	1.52923
ENSMUSG00000032578	Cish	103159	protein_coding	6419	46.585	34.837	41.077	125.134	105.563	128.472		40.833	119.723	0.000827676	1.55189
ENSMUSG00000057914	Cacnb2	894644	protein_coding	13228	20.469	22.58	14.67	52.517	49.639	67.182		19.2397	56.446	0.00133337	1.55279
ENSMUSG00000022607	Ptk2	95481	protein_coding	11803	4.235	3.225	3.667	10.373	9.425	12.965		3.709	10.921	0.00142131	1.558
ENSMUSG00000050335	Lgals3	96778	protein_coding	1858	9.881	13.548	18.338	42.792	49.639	32.412		13.9223	41.6143	0.00224601	1.57968
ENSMUSG00000022885	St6gal1	108470	protein_coding	4916	16.94	20.644	7.335	42.143	54.666	37.716		14.973	44.8417	0.00493779	1.58248
ENSMUSG00000034156	Tspoap1	2450877	protein_coding	9499	4.94	14.193	5.868	25.286	23.249	27.108		8.33367	25.2143	0.0041238	1.59722
ENSMUSG00000045867	Cradd	1336168	protein_coding	4759	26.116	18.709	26.407	77.803	65.348	74.254		23.744	72.4683	0.000845163	1.60979
ENSMUSG00000026873	Phf19	1921266	protein_coding	5039	7.764	11.612	1.467	18.802	21.363	23.572		6.94767	21.2457	0.0152927	1.61257
ENSMUSG00000000938	Hoxa10	96171	protein_coding	3270	45.879	47.74	60.883	155.607	163.371	154.991		51.5007	157.99	0.000636941	1.61717
ENSMUSG00000004707	Ly9	96885	protein_coding	3307	21.175	21.289	12.47	44.737	62.206	62.468		18.3113	56.4703	0.00177831	1.62476
ENSMUSG00000039153	Runx2	99829	protein_coding	8837	21.175	32.902	18.338	86.88	73.517	63.057		24.1383	74.4847	0.00154859	1.62562
ENSMUSG00000115338	Pnp	97365	protein_coding	3979	46.585	49.676	33.742	130.321	126.298	147.33		43.3343	134.65	0.000804379	1.63563
ENSMUSG00000021756	Il6st	96560	protein_coding	11099	23.998	29.676	30.074	81.045	95.509	83.683		27.916	86.7457	0.000636941	1.6357
ENSMUSG00000020696	Rffl	1914588	protein_coding	5922	3.529	5.161	2.2	15.56	10.053	8.25		3.63	11.2877	0.0049321	1.63671
ENSMUSG00000040093	Bmf	2176433	protein_coding	5253	3.529	3.87	4.401	14.912	11.938	10.018		3.93333	12.2893	0.00123334	1.64358
ENSMUSG00000022723	Crybg3	2676311	protein_coding	12711	8.47	14.838	8.068	35.66	38.329	24.162		10.4587	32.717	0.0023892	1.64534
ENSMUSG00000005583	Mef2c	99458	protein_coding	15715	246.338	290.96	359.431	997.184	946.297	863.357		298.91	935.613	0.000703071	1.6462
ENSMUSG00000005682	Pan2	1918984	protein_coding	8472	6.352	8.386	4.401	21.396	14.452	24.162		6.37967	20.0033	0.00253708	1.64869
ENSMUSG00000073902	Gm1966	3584360	unprocessed_pseudogene	7293	59.29	64.514	71.152	198.399	201.072	212.156		64.9853	203.876	0.000455011	1.6495
ENSMUSG00000026718	Stam	1329014	protein_coding	8386	38.821	21.289	24.94	90.122	88.597	89.577		28.35	89.432	0.00112548	1.65744
ENSMUSG00000045038	Prkce	97599	protein_coding	7261	11.293	19.354	23.473	67.429	59.693	44.199		18.04	57.107	0.00233237	1.66247
ENSMUSG00000026950	Neb	97292	protein_coding	26675	29.645	26.45	31.541	97.254	92.996	88.987		29.212	93.079	0.000455011	1.67189
ENSMUSG00000040710	St8sia4	106018	protein_coding	20091	45.173	30.966	18.338	94.012	117.501	94.291		31.4923	101.935	0.00233237	1.69457
ENSMUSG00000022377	Asap1	1342335	protein_coding	7482	28.939	17.418	14.67	57.056	55.294	86.041		20.3423	66.1303	0.00223819	1.70083
ENSMUSG00000036093	Arl5a	1922673	protein_coding	5409	16.94	18.064	14.67	45.385	67.861	48.324		16.558	53.8567	0.000889486	1.7016
ENSMUSG00000025795	Rassf3	2179722	protein_coding	3826	6.352	9.032	13.203	30.473	38.329	24.751		9.529	31.1843	0.00212801	1.71042
ENSMUSG00000021895	Arhgef3	1918954	protein_coding	4527	5.646	12.257	5.868	32.418	21.363	24.162		7.92367	25.981	0.00264011	1.71322
ENSMUSG00000028525	Pde4b	99557	protein_coding	10560	64.937	47.095	49.146	184.783	166.513	177.975		53.726	176.424	0.000547139	1.71535
ENSMUSG00000004561	Mettl17	1098577	protein_coding	3970	3.529	11.612	1.467	22.044	21.363	11.786		5.536	18.3977	0.0143372	1.73261
ENSMUSG00000003721	Insig2	1920249	protein_coding	3473	4.94	3.87	0.733	12.318	9.425	10.018		3.181	10.587	0.00893385	1.73474
ENSMUSG00000069255	Dusp22	1915926	protein_coding	5108	9.175	5.806	9.535	24.637	25.762	31.234		8.172	27.211	0.00102414	1.73543
ENSMUSG00000024027	Glp1r	99571	protein_coding	5811	13.41	12.257	7.335	37.605	35.816	36.537		11.0007	36.6527	0.00105418	1.73633
ENSMUSG00000026014	Raph1	1924550	protein_coding	20498	16.94	7.741	2.2	20.099	39.586	30.055		8.96033	29.9133	0.0145669	1.73916
ENSMUSG00000013089	Etv5	1096867	protein_coding	4103	2.823	6.451	9.535	22.044	21.363	19.447		6.26967	20.9513	0.0034916	1.74058
ENSMUSG00000036381	P2ry14	2155705	protein_coding	11059	81.171	63.224	62.35	247.675	207.355	237.496		68.915	230.842	0.000498565	1.74402
ENSMUSG00000021025	Nfkbia	104741	protein_coding	1610	283.042	249.67	80.688	741.08	638.405	675.363		204.467	684.949	0.00513672	1.74413
ENSMUSG00000024521	Pmaip1	1930146	protein_coding	2732	19.763	16.773	11.736	58.352	57.179	47.145		16.0907	54.2253	0.000902079	1.75274
ENSMUSG00000005873	Reep5	1270152	protein_coding	3151	98.112	111.609	97.56	325.479	353.133	358.897		102.427	345.836	0.000391571	1.75549
ENSMUSG00000061731	Ext1	894663	protein_coding	8077	4.94	9.677	6.601	31.121	21.363	19.447		7.07267	23.977	0.00196635	1.76132
ENSMUSG00000070803	Cited4	1861694	protein_coding	1249	2.117	3.225	4.401	10.373	15.08	7.661		3.24767	11.038	0.00334334	1.765
ENSMUSG00000021365	Nedd9	97302	protein_coding	6376	28.939	25.805	16.137	77.155	86.712	78.379		23.627	80.7487	0.000924568	1.773
ENSMUSG00000030365	Clec2i	2136650	protein_coding	3110	28.939	18.709	8.068	63.539	72.26	55.985		18.572	63.928	0.00393217	1.78332
ENSMUSG00000025017	Pik3ap1	1933177	protein_coding	5572	11.999	13.548	8.068	35.011	30.789	50.681		11.205	38.827	0.00142067	1.79292
ENSMUSG00000025936	Gm4956	3647976	transcribed_unprocessed_pseudogene	1365	3.529	6.451	0	7.78	15.708	11.197		3.32667	11.5617	0.0265678	1.7972
ENSMUSG00000061311	Rag1	97848	protein_coding	6608	18.351	14.193	14.67	66.133	54.038	44.788		15.738	54.9863	0.000703071	1.80482
ENSMUSG00000079606	Fsip2l	2685441	protein_coding	2122	15.528	5.806	5.868	29.176	20.735	45.377		9.06733	31.7627	0.0055574	1.80858
ENSMUSG00000046841	Ckap4	2444926	protein_coding	3089	28.939	27.741	35.209	99.848	114.359	107.846		30.6297	107.351	0.000416236	1.80933
ENSMUSG00000056501	Cebpb	88373	protein_coding	1504	4.94	1.935	3.667	14.912	13.823	8.25		3.514	12.3283	0.00350245	1.81079
ENSMUSG00000028926	Cdk14	894318	protein_coding	18877	11.293	9.677	9.535	42.143	25.134	40.663		10.1683	35.98	0.00102316	1.82311
ENSMUSG00000024797	Vps51	1915755	protein_coding	4520	2.117	5.161	2.2	9.077	14.452	10.018		3.15933	11.1823	0.00311085	1.82353
ENSMUSG00000059588	Calcrl	1926944	protein_coding	4882	5.646	10.967	5.134	31.121	27.019	19.447		7.249	25.8623	0.00212133	1.835
ENSMUSG00000020520	Galnt10	1890480	protein_coding	5965	4.94	13.548	6.601	36.308	28.904	24.751		8.363	29.9877	0.00248487	1.84228
ENSMUSG00000079227	Ccr5	107182	protein_coding	8434	8.47	9.032	6.601	26.582	32.674	28.287		8.03433	29.181	0.000498814	1.86078
ENSMUSG00000050394	Armcx6	2147993	protein_coding	2486	4.235	4.516	0.733	11.67	6.911	15.911		3.16133	11.4973	0.0117772	1.86269
ENSMUSG00000063275	Hacd1	1353592	protein_coding	2118	11.999	19.354	22.739	57.056	72.26	68.95		18.0307	66.0887	0.000924568	1.87395
ENSMUSG00000030172	Erc1	2151013	protein_coding	16271	4.235	6.451	18.338	38.253	29.532	38.895		9.67467	35.56	0.00451263	1.87797
ENSMUSG00000054675	Tmem119	2385228	protein_coding	2315	0.705	6.451	18.338	32.418	39.586	21.804		8.498	31.2693	0.0203477	1.87955
ENSMUSG00000023034	Nr4a1	1352454	protein_coding	3509	4.94	5.806	2.934	16.857	18.222	15.322		4.56	16.8003	0.0010207	1.88138
ENSMUSG00000050473	Slc35d3	1923407	protein_coding	2630	6.352	14.193	4.401	23.341	36.444	33.002		8.31533	30.929	0.00320236	1.89511
ENSMUSG00000034118	Tpst1	1298231	protein_coding	2789	4.94	3.87	0	10.373	10.681	11.786		2.93667	10.9467	0.0159677	1.89824
ENSMUSG00000039485	Tspyl4	106393	protein_coding	3879	2.117	4.516	2.2	9.725	13.823	9.429		2.94433	10.9923	0.00196635	1.90048
ENSMUSG00000026012	Cd28	88327	protein_coding	6122	13.41	17.418	13.937	53.165	67.861	47.145		14.9217	56.057	0.000535821	1.90949
ENSMUSG00000019960	Dusp6	1914853	protein_coding	3132	36.703	44.514	11.736	121.244	108.076	123.168		30.9843	117.496	0.00373478	1.923
ENSMUSG00000028977	Casz1	1196251	protein_coding	12524	5.646	3.225	6.601	16.857	18.85	22.983		5.15733	19.5633	0.00112592	1.92346
ENSMUSG00000059498	Fcgr3	95500	protein_coding	1736	11.999	18.064	11.736	62.891	43.356	53.628		13.933	53.2917	0.000704488	1.9354
ENSMUSG00000068874	Selenbp1	96825	protein_coding	2273	4.235	7.096	16.137	33.066	42.099	30.644		9.156	35.2697	0.00321224	1.94564
ENSMUSG00000018500	Adora2b	99403	protein_coding	1845	2.823	3.225	5.134	16.857	13.195	13.554		3.72733	14.5353	0.00087177	1.96335
ENSMUSG00000027544	Nfatc2	102463	protein_coding	10578	3.529	10.967	2.934	28.528	21.363	19.447		5.81	23.1127	0.00346038	1.99207
ENSMUSG00000033910	Gucy1a1	1926562	protein_coding	6968	1.411	1.29	5.134	10.373	12.567	8.25		2.61167	10.3967	0.00401038	1.99308
ENSMUSG00000031097	Tnni2	105070	protein_coding	1497	46.585	36.128	30.074	156.904	159.601	134.365		37.5957	150.29	0.000416236	1.99911
ENSMUSG00000038253	Hoxa5	96177	protein_coding	1877	80.465	68.385	34.476	256.752	235.631	246.336		61.1087	246.24	0.00108652	2.01061
ENSMUSG00000004451	Ralb	1927244	protein_coding	4930	11.293	24.515	7.335	70.023	52.153	53.039		14.381	58.405	0.00233237	2.02193
ENSMUSG00000106847	Peg13	2663476	sense_intronic	4725	6.352	5.161	5.134	23.989	14.452	29.466		5.549	22.6357	0.00119821	2.0283
ENSMUSG00000027533	Fabp5	101790	protein_coding	3567	212.458	227.09	250.868	1012.1	973.316	836.837		230.139	940.75	0.000237035	2.03131
ENSMUSG00000037902	Sirpa	108563	protein_coding	4911	19.763	14.838	12.47	71.32	63.463	60.11		15.6903	64.9643	0.000416236	2.04977
ENSMUSG00000063077	Kif1b	108426	protein_coding	17809	21.175	10.322	3.667	59.649	49.639	38.305		11.7213	49.1977	0.00496957	2.06945
ENSMUSG00000034485	Uaca	1919815	protein_coding	5807	2.823	2.58	7.335	20.747	15.708	17.09		4.246	17.8483	0.00185123	2.07161
ENSMUSG00000026482	Rgl1	107484	protein_coding	6907	2.117	3.225	17.604	44.088	33.93	20.626		7.64867	32.8813	0.00872116	2.10399
ENSMUSG00000022901	Cd86	101773	protein_coding	3661	1.411	4.516	6.601	18.802	20.107	15.322		4.176	18.077	0.00286196	2.11396
ENSMUSG00000032194	Kank2	2384568	protein_coding	5235	4.235	7.096	4.401	29.824	18.222	20.626		5.244	22.8907	0.000845163	2.12602
ENSMUSG00000079363	Gbp4	97072	protein_coding	7494	4.94	5.806	0.733	16.209	14.452	19.447		3.82633	16.7027	0.00520244	2.12604
ENSMUSG00000025289	Prdx4	1859815	protein_coding	2106	21.175	11.612	13.937	68.078	72.26	64.825		15.5747	68.3877	0.000455011	2.13453
ENSMUSG00000020592	Sdc1	1349162	protein_coding	3809	9.175	3.225	10.269	32.418	35.187	34.77		7.55633	34.125	0.00158604	2.17507
ENSMUSG00000041598	Cdc42ep4	1929760	protein_coding	3643	7.764	5.806	9.535	37.605	28.904	38.305		7.70167	34.938	0.000436538	2.18155
ENSMUSG00000048612	Myof	1919192	protein_coding	12603	8.47	0.645	5.134	25.934	17.593	22.394		4.74967	21.9737	0.00680954	2.20988
ENSMUSG00000046207	Pik3r6	2144613	protein_coding	3622	2.823	5.161	2.2	12.967	12.567	21.804		3.39467	15.7793	0.0014259	2.21669
ENSMUSG00000032698	Lmo2	102811	protein_coding	2166	2.117	7.096	0.733	12.318	18.85	15.322		3.31533	15.4967	0.00497233	2.22473
ENSMUSG00000068551	Zfp467	1916160	protein_coding	4255	7.058	1.29	5.868	23.341	27.647	15.911		4.73867	22.2997	0.00383055	2.23447
ENSMUSG00000110633	Gm32122	5591281	lincRNA	2259	29.645	40.644	53.547	190.619	207.984	185.047		41.2787	194.55	0.000391571	2.23667
ENSMUSG00000050989	Selenon	2151208	protein_coding	3619	0.705	1.29	4.401	9.725	8.796	12.375		2.132	10.2987	0.00311085	2.27218
ENSMUSG00000021876	Rnase4	1926217	protein_coding	1637	5.646	2.58	8.802	27.879	27.019	28.287		5.676	27.7283	0.00118618	2.28841
ENSMUSG00000028217	Cdh17	1095414	protein_coding	4474	3.529	5.806	0.733	14.912	18.222	16.501		3.356	16.545	0.0032266	2.30158
ENSMUSG00000035776	Cd99l2	2177151	protein_coding	4902	9.881	7.096	10.269	57.056	33.302	44.199		9.082	44.8523	0.000455011	2.3041
ENSMUSG00000000127	Fer	105917	protein_coding	4680	0.705	1.29	5.134	9.725	14.452	11.197		2.37633	11.7913	0.00350245	2.31092
ENSMUSG00000033981	Gria2	95809	protein_coding	15548	31.057	37.418	53.547	228.872	226.206	154.402		40.674	203.16	0.00045224	2.32044
ENSMUSG00000056515	Rab31	1914603	protein_coding	3813	16.234	7.741	0.733	39.55	45.869	39.484		8.236	41.6343	0.00845322	2.33776
ENSMUSG00000000244	Tspan32	1350360	protein_coding	6234	5.646	11.612	16.137	45.385	72.26	53.039		11.1317	56.8947	0.00113806	2.35362
ENSMUSG00000027669	Gnb4	104581	protein_coding	12692	3.529	7.096	5.134	29.176	25.762	27.698		5.253	27.5453	0.000401424	2.39059
ENSMUSG00000046546	Fam43a	2676309	protein_coding	3075	4.94	1.29	2.934	11.022	18.85	18.268		3.05467	16.0467	0.00180856	2.39319
ENSMUSG00000030342	Cd9	88348	protein_coding	2044	6.352	5.161	1.467	22.044	16.965	29.466		4.32667	22.825	0.00224601	2.39929
ENSMUSG00000025779	Ly96	1341909	protein_coding	1021	2.117	5.161	5.134	22.044	20.735	22.983		4.13733	21.9207	0.000692768	2.40552
ENSMUSG00000050390	C77080	2140651	protein_coding	5770	2.117	1.935	2.934	11.67	10.053	15.911		2.32867	12.5447	0.000455011	2.4295
ENSMUSG00000079560	Hoxa3	96175	protein_coding	6014	7.764	14.838	1.467	63.539	30.789	39.484		8.023	44.604	0.00545278	2.47496
ENSMUSG00000044303	Cdkn2a	104738	protein_coding	1172	7.058	4.516	0	17.505	22.62	25.34		3.858	21.8217	0.00772339	2.49984
ENSMUSG00000079445	B3gnt7	2384394	protein_coding	4137	2.117	0.645	10.269	27.879	20.107	26.519		4.34367	24.835	0.00449944	2.51539
ENSMUSG00000004730	Adgre1	106912	protein_coding	3238	16.234	23.225	12.47	93.364	94.881	109.613		17.3097	99.286	0.000282178	2.52001
ENSMUSG00000021703	Serinc5	2444223	protein_coding	6679	2.117	3.87	3.667	22.692	18.85	14.143		3.218	18.5617	0.000455011	2.52809
ENSMUSG00000028041	Adam15	1333882	protein_coding	6145	7.058	8.386	31.541	72.616	92.367	108.435		15.6617	91.1393	0.00208847	2.54084
ENSMUSG00000032251	Irak1bp1	1929475	protein_coding	2158	4.94	13.548	19.071	80.397	59.065	79.558		12.5197	73.0067	0.0013259	2.54383
ENSMUSG00000072812	Ahnak2	2144831	protein_coding	14163	0	1.935	3.667	8.428	15.708	8.839		1.86733	10.9917	0.00535373	2.55736
ENSMUSG00000027776	Il12a	96539	protein_coding	1701	0	3.225	2.2	11.022	11.31	10.018		1.80833	10.7833	0.00351501	2.57607
ENSMUSG00000001270	Ckb	88407	protein_coding	2895	12.705	18.064	8.068	84.935	71.632	77.201		12.9457	77.9227	0.000391571	2.58957
ENSMUSG00000071714	Csf2rb2	1339760	protein_coding	4740	3.529	2.58	1.467	10.373	18.222	17.09		2.52533	15.2283	0.000787719	2.59221
ENSMUSG00000020053	Igf1	96432	protein_coding	9904	3.529	3.87	5.134	23.989	23.249	29.466		4.17767	25.568	0.000169909	2.61357
ENSMUSG00000042363	Lgalsl	1916114	protein_coding	4115	1.411	1.935	3.667	16.857	15.708	10.607		2.33767	14.3907	0.000704488	2.62199
ENSMUSG00000001211	Agpat3	1336186	protein_coding	7790	9.881	8.386	5.134	42.143	47.754	54.806		7.80033	48.2343	0.000291281	2.62845
ENSMUSG00000026921	Egfl7	2449923	protein_coding	3581	35.292	29.676	53.547	243.136	239.401	252.229		39.505	244.922	0.000192458	2.63222
ENSMUSG00000037922	Bank1	2442120	protein_coding	7486	2.823	16.128	24.206	92.067	98.651	83.683		14.3857	91.467	0.00327521	2.66862
ENSMUSG00000029299	Abcg3	1351624	protein_coding	3550	11.293	11.612	4.401	62.891	57.179	55.985		9.102	58.685	0.000547139	2.68874
ENSMUSG00000039497	Dse	2443455	protein_coding	4980	3.529	2.58	2.934	19.45	17.593	21.804		3.01433	19.6157	0.000138629	2.7021
ENSMUSG00000021190	Lgmn	1330838	protein_coding	2323	4.235	7.741	2.934	29.824	33.302	37.127		4.97	33.4177	0.000416236	2.74929
ENSMUSG00000028214	Gem	99844	protein_coding	2104	1.411	3.225	0	8.428	12.567	10.607		1.54533	10.534	0.00286196	2.76906
ENSMUSG00000037706	Cd81	1096398	protein_coding	2879	26.821	20.644	31.541	191.267	186.62	166.188		26.3353	181.358	0.000120664	2.78377
ENSMUSG00000025932	Eya1	109344	protein_coding	7808	6.352	3.87	2.2	33.066	33.93	20.036		4.14067	29.0107	0.000702662	2.80865
ENSMUSG00000053007	Creb5	2443973	protein_coding	25021	2.823	7.096	7.335	46.682	37.072	41.841		5.75133	41.865	0.000416236	2.86378
ENSMUSG00000027238	Frmd5	2442557	protein_coding	7546	1.411	3.87	2.934	17.505	18.222	24.162		2.73833	19.963	0.000416236	2.86596
ENSMUSG00000031480	Thsd1	1929096	protein_coding	4422	0	3.87	2.934	11.67	16.965	21.804		2.268	16.813	0.00344313	2.89008
ENSMUSG00000054364	Rhob	107949	protein_coding	2349	4.235	10.322	1.467	38.901	37.072	46.556		5.34133	40.843	0.0013259	2.93482
ENSMUSG00000026883	Dab2ip	1916851	protein_coding	8366	4.235	3.87	2.934	27.231	28.275	30.055		3.67967	28.5203	0.000108874	2.95434
ENSMUSG00000029096	Htra3	1925808	protein_coding	4439	1.411	3.225	2.2	16.857	21.363	16.501		2.27867	18.2403	0.000237035	3.00087
ENSMUSG00000029298	Gbp9	3605620	protein_coding	5173	2.117	3.87	0	12.318	21.363	15.911		1.99567	16.5307	0.00246028	3.0502
ENSMUSG00000037295	Ldlrap1	2140175	protein_coding	7010	11.293	10.322	5.868	92.716	62.835	73.075		9.161	76.2087	0.000192458	3.05638
ENSMUSG00000037362	Ccn3	109185	protein_coding	2869	9.881	3.225	2.2	33.066	43.356	53.628		5.102	43.35	0.00086582	3.0869
ENSMUSG00000039007	Cpq	1889205	protein_coding	5026	3.529	0	0	12.318	9.425	10.607		1.17633	10.7833	0.00257847	3.19643
ENSMUSG00000052087	Rgs14	1859709	protein_coding	4239	2.823	7.741	0	22.044	35.816	40.073		3.52133	32.6443	0.0032438	3.21264
ENSMUSG00000032648	Pygm	97830	protein_coding	3218	0.705	8.386	8.068	41.495	66.605	60.11		5.71967	56.07	0.00203784	3.29323
ENSMUSG00000040856	Dlk1	94900	protein_coding	5657	4.235	1.935	0.733	31.769	16.965	22.394		2.301	23.7093	0.000704488	3.36512
ENSMUSG00000028042	Zbtb7b	102755	protein_coding	5591	1.411	1.935	1.467	16.209	16.965	16.501		1.60433	16.5583	8.1396e-05	3.36751
ENSMUSG00000048120	Entpd1	102805	protein_coding	5580	2.823	0	0	8.428	11.938	10.018		0.941	10.128	0.00185618	3.42801
ENSMUSG00000025014	Dntt	98659	protein_coding	2292	2.823	5.161	7.335	64.188	54.038	48.324		5.10633	55.5167	0.000162523	3.44256
ENSMUSG00000022584	Ly6c2	3712069	protein_coding	2740	8.47	9.677	8.068	101.144	106.191	87.809		8.73833	98.3813	7.03646e-05	3.49295
ENSMUSG00000091387	Gcnt4	2684919	protein_coding	5087	2.823	0.645	0	9.725	14.452	15.322		1.156	13.1663	0.00113731	3.50964
ENSMUSG00000033066	Gas7	1202388	protein_coding	11688	12.705	7.096	5.134	94.012	91.11	99.006		8.31167	94.7093	0.00013704	3.5103
ENSMUSG00000048001	Hes5	104876	protein_coding	1363	3.529	4.516	5.134	75.21	40.214	50.092		4.393	55.172	0.000120664	3.65066
ENSMUSG00000034898	Filip1	1917848	protein_coding	5221	0.705	4.516	0	20.099	23.877	25.34		1.74033	23.1053	0.00110818	3.73079
ENSMUSG00000047747	Rnf150	2443860	protein_coding	17242	0	0	2.2	13.615	9.425	7.071		0.733333	10.037	0.0013259	3.77472
ENSMUSG00000028412	Slc44a1	2140592	protein_coding	6945	2.823	7.741	4.401	81.693	66.605	68.95		4.98833	72.416	0.00012225	3.85968
ENSMUSG00000074622	Mafb	104555	protein_coding	3363	3.529	0	9.535	84.935	67.233	63.646		4.35467	71.938	0.00147992	4.04612
ENSMUSG00000039115	Itga9	104756	protein_coding	7691	0	3.225	0.733	20.747	17.593	29.466		1.31933	22.602	0.000703071	4.09857
ENSMUSG00000035273	Hpse	1343124	protein_coding	3516	3.529	0	5.868	59.649	57.179	53.628		3.13233	56.8187	0.000924568	4.18106
ENSMUSG00000035864	Syt1	99667	protein_coding	8338	0	1.935	0	13.615	10.053	16.501		0.645	13.3897	0.000589163	4.37568
ENSMUSG00000039109	F13a1	1921395	protein_coding	6739	4.235	2.58	1.467	90.771	73.517	78.379		2.76067	80.889	7.23071e-05	4.87285
ENSMUSG00000039239	Tgfb2	98726	protein_coding	5791	0.705	1.935	0	33.714	23.877	25.93		0.88	27.8403	0.00016189	4.98353
ENSMUSG00000014813	Stc1	109131	protein_coding	4197	1.411	0	0	26.582	21.363	22.394		0.470333	23.4463	0.00012225	5.63953
ENSMUSG00000004359	Spic	1341168	protein_coding	3841	0	0.645	0	11.67	10.053	18.858		0.215	13.527	0.000128091	5.97536
ENSMUSG00000036353	P2ry12	1918089	protein_coding	2546	0	0.645	0	6.483	18.222	15.911		0.215	13.5387	0.000334288	5.97661
ENSMUSG00000026712	Mrc1	97142	protein_coding	6371	2.823	1.29	0.733	200.993	204.214	223.353		1.61533	209.52	4.36224e-05	7.01911
ENSMUSG00000004113	Cacna1b	88296	protein_coding	9942	0	0	0	8.428	13.823	10.607		0	10.9527	7.23071e-05	#DIV/0!
ENSMUSG00000001946	Esam	1916774	protein_coding	2867	0	0	0	12.967	7.54	11.197		0	10.568	8.1396e-05	#DIV/0!
ENSMUSG00000017412	Cacnb4	103301	protein_coding	8963	0	0	0	14.264	18.85	8.839		0	13.9843	8.1396e-05	#DIV/0!
ENSMUSG00000022696	Sidt1	2443155	protein_coding	5623	8.47	10.322	16.871	0	0	0		11.8877	0	8.1396e-05	#NUM!
ENSMUSG00000090958	Lrrc32	93882	protein_coding	4688	0	0	0	3.89	16.337	19.447		0	13.2247	0.000704488	#DIV/0!
